# Supplementary material for: Genetic loci for lung function in Japanese adults with adjustment for exhaled nitric oxide levels as airway inflammation indicator
Source: Commun Biol. 2021 Nov 15;4:1288. doi: 10.1038/s42003-021-02813-8 (PMC8593164; doi:10.1038/s42003-021-02813-8)
Supplement: Supplementary file 4 — Supplementary Data 1 [file 42003_2021_2813_MOESM4_ESM.xlsx]

## Sheet: sData 1
Supplementary Data 1 Variants associated with FEV1/FVC at Discovery Stage
Variant	Chr	Position	Gene	Function	Ref	Alt	EA	Imputed	EA_freq.	Beta	SE_of_Beta	P	INFO
rs41315238	6	32147044	RNF5	intronic	AAG	A	A	N	0.151264	0.154205	0.0155062	7.2e-24	NA
rs2070600	6	32151443	AGER	exonic	C	T	T	N	0.149324	0.154778	0.0155945	8.1e-24	NA
rs41268928	6	32147157	RNF5	intronic	G	C	C	Y	0.150961	0.153695	0.0155093	1.1e-23	0.999779
rs9391855	6	32149801	AGER	intronic	C	T	T	Y	0.148816	0.153987	0.0156168	1.7e-23	0.997201
rs10947233	6	32124424	PPT2-EGFL8	ncRNA_intronic	G	T	T	Y	0.150915	0.151563	0.0155376	4.9e-23	0.996605
rs41268920	6	32133344	PPT2-EGFL8	ncRNA_intronic	A	C	C	Y	0.150111	0.152306	0.0156211	5e-23	0.989917
rs150518666	6	32110613	FKBPL;PRRT1	intergenic	C	A	A	Y	0.145514	0.134109	0.0158107	7.3e-18	0.991458
6:32111196_CA_CAA	6	32111196	FKBPL;PRRT1	intergenic	CA	CAA	CAA	Y	0.139402	0.137105	0.0161954	9.9e-18	0.977537
rs9391776	6	32106865	FKBPL;PRRT1	intergenic	G	A	A	Y	0.146906	0.129428	0.0157452	8.7e-17	0.991677
rs146593109	6	32105086	FKBPL;PRRT1	intergenic	TG	T	T	Y	0.146297	0.129211	0.0157346	9.2e-17	0.996025
rs117242937	6	32098202	FKBPL	upstream	A	T	T	Y	0.146343	0.127732	0.0157243	1.9e-16	0.997412
rs117369084	6	32091935	ATF6B	intronic	C	T	T	Y	0.146056	0.12622	0.0157216	4.4e-16	0.998711
rs118090768	6	32076842	TNXB	intronic	C	A	A	Y	0.142671	0.123323	0.0159271	4.4e-15	0.991474
rs114382848	6	31973157	CYP21A1P	upstream	C	G	G	Y	0.151292	0.118674	0.0156751	2e-14	0.971293
rs150338262	6	31973557	CYP21A1P	ncRNA_exonic	T	C	C	Y	0.14298	0.119049	0.0162155	1.2e-13	0.952187
rs78125577	6	32015796	TNXB	intronic	A	G	G	Y	0.24088	0.0936965	0.0129072	1.9e-13	0.998252
rs10947231	6	32054346	TNXB	intronic	C	A	A	Y	0.15429	0.110409	0.0153436	2.9e-13	0.998723
rs9391733	6	32059674	TNXB	intronic	C	G	G	Y	0.154609	0.110071	0.0153217	3.1e-13	0.999691
rs2239688	6	32054212	TNXB	intronic	C	G	G	N	0.154533	0.109849	0.0153352	3.6e-13	NA
rs118104272	6	32015428	TNXB	intronic	C	T	T	N	0.153871	0.110232	0.0153969	3.9e-13	NA
rs74290528	6	32019235	TNXB	intronic	A	C	C	Y	0.154624	0.109539	0.015318	4.1e-13	0.999773
rs9366789	6	32041931	TNXB	intronic	C	G	G	Y	0.154481	0.109163	0.0153248	4.9e-13	0.999476
rs9368704	6	32041373	TNXB	intronic	G	A	A	Y	0.153883	0.108294	0.0153564	8.6e-13	0.997839
rs9296004	6	31933977	SKIV2L	intronic	A	C	C	Y	0.179491	0.0979993	0.0144911	6.7e-12	0.993386
rs2021783	6	32044851	TNXB	intronic	C	T	T	N	0.140714	0.106709	0.0158179	8.1e-12	NA
rs79770049	6	31977493	TNXA	ncRNA_intronic	C	T	T	Y	0.272944	0.0829705	0.0125793	2.8e-11	0.971829
rs117982829	6	32133380	PPT2-EGFL8	ncRNA_intronic	C	G	G	Y	0.0698932	0.141583	0.0219088	2.8e-11	0.977845
rs371249751	6	32067503	TNXB	intronic	GA	G	G	Y	0.177229	0.0955669	0.0146119	2.9e-11	0.986532
rs204993	6	32155581	PBX2	intronic	A	G	G	N	0.395119	0.0726847	0.0113719	7.7e-11	NA
rs206015	6	32182759	NOTCH4	intronic	G	A	A	N	0.303485	0.0739314	0.0121108	4e-10	NA
rs206019	6	32180241	NOTCH4	intronic	C	T	T	Y	0.298688	0.0739693	0.0121338	4.3e-10	0.999206
rs206016	6	32181182	NOTCH4	intronic	G	A	A	Y	0.298781	0.073977	0.0121316	4.3e-10	0.999331
rs28383874	6	32179212	NOTCH4	intronic	C	CA	CA	Y	0.291802	0.073896	0.0124048	1.1e-09	0.969657
rs9391854	6	32127198	PPT2-EGFL8	ncRNA_intronic	G	A	A	Y	0.0503116	0.150607	0.0260822	6.7e-09	0.950038
rs117689957	6	32035861	TNXB	intronic	A	G	G	Y	0.0525835	0.141604	0.0250388	1.3e-08	0.988927
rs404860	6	32184345	NOTCH4	intronic	T	C	C	Y	0.462874	0.0626752	0.0111681	1.3e-08	0.998767
rs438475	6	32186245	NOTCH4	intronic	G	A	A	Y	0.351649	0.0651136	0.0116561	1.4e-08	0.999434
rs2856437	6	32157364	PBX2	intronic	G	A	A	Y	0.221887	0.0731406	0.0133664	1.5e-08	0.998238
rs2071285	6	32180431	NOTCH4	intronic	A	T	T	N	0.221218	0.0729721	0.0133651	1.7e-08	NA
rs410851	6	31936668	SKIV2L	exonic	T	C	C	Y	0.702444	-0.0671668	0.0121045	1.8e-08	0.997096
6:32034176_AAATC_AAATCAATC	6	32034176	TNXB	intronic	AAATC	AAATCAATC	AAATCAATC	Y	0.0596916	0.13475	0.0241304	1.8e-08	0.947238
rs206014	6	32183701	NOTCH4	intronic	A	G	G	Y	0.46253	0.0618576	0.011182	2.1e-08	0.996387
rs386480	6	31946837	STK19	intronic	C	G	G	Y	0.700803	-0.0666456	0.0121199	2.2e-08	0.992445
rs915896	6	32187721	NOTCH4	intronic	A	T	T	Y	0.374128	0.0633817	0.0115326	2.2e-08	0.99027
rs8192575	6	32166384	NOTCH4	intronic	C	G	G	N	0.221045	0.0722566	0.0133878	2.4e-08	NA
rs9378121	6	32167513	NOTCH4	intronic	C	T	T	Y	0.221107	0.0722041	0.0133636	2.4e-08	0.99981
rs2555469	6	32179494	NOTCH4	intronic	C	G	G	Y	0.221128	0.0721185	0.0133617	2.5e-08	0.999891
rs2022059	6	32156489	PBX2	intronic	G	C	C	N	0.22352	0.0713538	0.0133268	3e-08	NA
rs389883	6	31947460	STK19	intronic	G	T	T	N	0.705177	-0.0660054	0.0121299	3.2e-08	NA
rs2854047	6	32179432	NOTCH4	intronic	G	T	T	N	0.220828	0.0717488	0.0133949	3.2e-08	NA
rs200391889	6	32175415	NOTCH4	intronic	CCA	ACA	ACA	Y	0.221239	0.0715067	0.0134257	3.6e-08	0.991042
rs3763303	6	31905693	C2-AS1	ncRNA_intronic	A	G	G	Y	0.0234432	0.20203	0.0369929	3.8e-08	0.980693
rs2854051	6	32184050	NOTCH4	intronic	G	T	T	Y	0.220844	0.0712269	0.0133747	3.8e-08	0.998348
rs36119524	2	239868159	LINC01940;HDAC4	intergenic	C	T	T	Y	0.276674	0.0841479	0.012373	1.2e-11	0.99913
rs12477314	2	239877148	LINC01940;HDAC4	intergenic	C	T	T	N	0.278064	0.0843719	0.0124007	1.2e-11	NA
rs13012923	2	239871133	LINC01940;HDAC4	intergenic	G	A	A	Y	0.276784	0.084012	0.0123679	1.3e-11	0.999316
rs4591362	2	239877738	LINC01940;HDAC4	intergenic	G	A	A	Y	0.276634	0.0836101	0.0123769	1.8e-11	0.999125
rs142887264	2	239865787	LINC01940;HDAC4	intergenic	ACACACACACACACACACACAC	A	A	Y	0.271257	0.0810551	0.0125356	1e-10	0.983875
rs35818251	2	239863845	LINC01940;HDAC4	intergenic	G	GT	GT	Y	0.330215	0.0753447	0.0117647	1.1e-10	0.993834
rs34177861	2	239868927	LINC01940;HDAC4	intergenic	G	A	A	Y	0.335372	0.0752872	0.0117132	1.2e-10	0.995563
rs4073137	2	239872258	LINC01940;HDAC4	intergenic	A	G	G	Y	0.338474	0.0747762	0.0116582	1.3e-10	0.998981
rs62191105	2	239872704	LINC01940;HDAC4	intergenic	C	T	T	Y	0.282223	0.0793657	0.0123058	1.3e-10	0.995141
rs62191106	2	239875986	LINC01940;HDAC4	intergenic	C	T	T	N	0.339017	0.0751676	0.0117199	1.3e-10	NA
rs62191107	2	239876527	LINC01940;HDAC4	intergenic	T	C	C	Y	0.338309	0.0743803	0.0116616	1.7e-10	0.999382
rs4308141	2	239881309	LINC01940;HDAC4	intergenic	C	G	G	Y	0.33842	0.074478	0.0116761	1.7e-10	0.997269
rs11124186	2	239860535	LINC01940;HDAC4	intergenic	G	C	C	Y	0.330148	0.0746917	0.0117777	1.8e-10	0.991792
rs398081166	2	239873041	LINC01940;HDAC4	intergenic	A	AT	AT	Y	0.338181	0.0743208	0.0116618	1.8e-10	0.99934
rs11124193	2	239875322	LINC01940;HDAC4	intergenic	A	G	G	Y	0.338236	0.0742667	0.0116596	1.8e-10	0.999493
rs11124197	2	239882327	LINC01940;HDAC4	intergenic	T	C	C	Y	0.338395	0.0744312	0.0116819	1.9e-10	0.996546
rs4521068	2	239864826	LINC01940;HDAC4	intergenic	G	A	A	Y	0.329235	0.0741529	0.0117483	2e-10	0.997884
rs4507125	2	239864732	LINC01940;HDAC4	intergenic	A	C	C	Y	0.32912	0.0741163	0.0117483	2.1e-10	0.997964
rs4511740	2	239865055	LINC01940;HDAC4	intergenic	A	G	G	Y	0.329145	0.0740496	0.0117436	2.1e-10	0.998587
rs143799201	2	239865954	LINC01940;HDAC4	intergenic	CGTGCCAGTGAGGGG	C	C	Y	0.333252	0.0714646	0.0117104	9.5e-10	0.996185
2:239865960_AGTGAGGGGG_<DEL>	2	239865960	LINC01940;HDAC4	intergenic	AGTGAGGGGG	<DEL>	<DEL>	Y	0.332785	0.0714795	0.0117189	9.8e-10	0.995087
rs74737017	2	239864781	LINC01940;HDAC4	intergenic	G	C	C	Y	0.179182	0.0856083	0.0146134	6.3e-09	0.980749
rs4321388	2	239871065	LINC01940;HDAC4	intergenic	T	A	A	Y	0.362154	0.0649873	0.0115026	1.2e-08	0.999605
2:239884439_CATA_CATAATA	2	239884439	LINC01940;HDAC4	intergenic	CATA	CATAATA	CATAATA	Y	0.362202	0.0639703	0.0116076	3.1e-08	0.983991
rs35945722	2	239893783	LINC01940;HDAC4	intergenic	G	A	A	N	0.258162	0.0707019	0.0127059	3.9e-08	NA
4:89834173_GGAAGAA_GGAA	4	89834173	FAM13A	intronic	GGAAGAA	GGAA	GGAA	Y	0.399658	0.0665694	0.0113575	2.5e-09	0.992749
4:89834176_A_<DEL>	4	89834176	FAM13A	intronic	A	<DEL>	<DEL>	Y	0.399993	0.066418	0.0113549	2.7e-09	0.99297
4:89871359_CTT_CT	4	89871359	FAM13A	intronic	CTT	CT	CT	Y	0.589258	-0.0657797	0.0113429	4e-09	0.987408
rs2446300	4	89831727	FAM13A	intronic	T	G	G	Y	0.596988	-0.0652858	0.0113057	4.4e-09	0.998806
rs2609259	4	89837808	FAM13A	intronic	A	C	C	Y	0.59692	-0.0650609	0.0112996	4.8e-09	0.999762
rs2446301	4	89831275	FAM13A	intronic	T	G	G	Y	0.596823	-0.0651042	0.011305	4.9e-09	0.998648
rs2609262	4	89835438	FAM13A	intronic	A	G	G	Y	0.596999	-0.0650158	0.011299	4.9e-09	0.999863
rs2609261	4	89835485	FAM13A	intronic	A	G	G	Y	0.596999	-0.0650163	0.011299	4.9e-09	0.999868
rs1563689	4	89837147	FAM13A	intronic	T	G	G	Y	0.597039	-0.0650297	0.0112997	4.9e-09	0.999761
rs2609255	4	89811195	FAM13A	intronic	G	T	T	N	0.589148	-0.0653479	0.0112677	5.2e-09	NA
rs2704581	4	89815404	FAM13A	intronic	A	G	G	Y	0.588375	-0.0650627	0.0112606	5.3e-09	0.999489
rs7673818	4	89841933	FAM13A	intronic	C	G	G	Y	0.596951	-0.0648827	0.0112999	5.3e-09	0.999813
rs2464528	4	89817664	FAM13A	intronic	C	A	A	Y	0.588374	-0.0649635	0.0112602	5.6e-09	0.999554
rs2704570	4	89812418	FAM13A	intronic	A	T	T	Y	0.589172	-0.0650986	0.0112542	5.7e-09	0.999572
rs7698458	4	89842077	FAM13A	intronic	T	C	C	Y	0.596671	-0.0647353	0.0112963	5.7e-09	0.999731
rs1458551	4	89812242	FAM13A	intronic	T	C	C	Y	0.589089	-0.0650651	0.0112526	5.8e-09	0.999834
rs2704582	4	89818521	FAM13A	intronic	T	C	C	Y	0.588621	-0.0648818	0.0112567	5.9e-09	0.999779
rs2704583	4	89818643	FAM13A	intronic	A	G	G	Y	0.58862	-0.0648766	0.0112567	5.9e-09	0.999791
rs1246632	4	89822166	FAM13A	intronic	C	T	T	Y	0.588664	-0.0648615	0.0112589	6e-09	0.999532
rs1246634	4	89823798	FAM13A	intronic	G	A	A	Y	0.588706	-0.0648718	0.0112616	6e-09	0.999223
rs2446304	4	89825872	FAM13A	intronic	C	A	A	Y	0.588758	-0.064881	0.0112645	6e-09	0.998887
rs2446303	4	89826058	FAM13A	intronic	T	C	C	Y	0.588763	-0.0648806	0.0112648	6e-09	0.998859
rs2609265	4	89826966	FAM13A	intronic	T	C	C	Y	0.588787	-0.0648858	0.011266	6e-09	0.998736
rs6813090	4	89827071	FAM13A	intronic	A	C	C	Y	0.588672	-0.0648783	0.0112661	6e-09	0.998452
rs2609264	4	89828080	FAM13A	intronic	C	T	T	Y	0.58883	-0.0648864	0.011268	6e-09	0.998528
rs1246631	4	89820287	FAM13A	intronic	G	A	A	Y	0.58847	-0.0648154	0.0112593	6.2e-09	0.999628
rs2869952	4	89806057	FAM13A	intronic	A	C	C	Y	0.410738	0.0649175	0.0112553	6.4e-09	0.99948
rs6815970	4	89813284	FAM13A	intronic	T	C	C	Y	0.589065	-0.0650038	0.0112872	6.4e-09	0.993792
rs2704589	4	89848583	FAM13A	intronic	T	C	C	Y	0.593243	-0.0644822	0.0113074	6.7e-09	0.993065
rs2869966	4	89869078	FAM13A	intronic	C	T	T	N	0.572859	-0.0639767	0.0111954	7.4e-09	NA
rs1246642	4	89864446	FAM13A	intronic	C	T	T	Y	0.595098	-0.0642285	0.0112908	7.6e-09	0.999552
rs1246629	4	89819423	FAM13A	intronic	T	C	C	N	0.588046	-0.064984	0.011338	7.7e-09	NA
rs2704587	4	89850005	FAM13A	intronic	C	T	T	Y	0.596244	-0.0637716	0.0112918	9.1e-09	0.999453
rs2704604	4	89851508	FAM13A	intronic	A	G	G	Y	0.595824	-0.0637838	0.011298	9.3e-09	0.998118
rs2609279	4	89855495	FAM13A	intronic	T	C	C	Y	0.596243	-0.0637573	0.0112932	9.3e-09	0.999389
rs2464522	4	89860843	FAM13A	intronic	G	A	A	Y	0.595058	-0.0638737	0.011294	9.3e-09	0.999255
rs2464523	4	89860847	FAM13A	intronic	C	T	T	Y	0.595058	-0.0638733	0.011294	9.3e-09	0.999255
rs1812329	4	89869918	FAM13A	intronic	G	A	A	Y	0.572486	-0.0635031	0.0111873	9.4e-09	0.997929
rs7674369	4	89872176	FAM13A	intronic	G	A	A	Y	0.572401	-0.0633847	0.0111813	9.4e-09	0.999003
rs2045517	4	89870964	FAM13A	intronic	C	T	T	Y	0.57318	-0.0634241	0.0111835	9.7e-09	0.999674
rs6837671	4	89873092	FAM13A	intronic	A	G	G	Y	0.573233	-0.0634308	0.0111875	9.7e-09	0.999046
rs6824218	4	89841070	FAM13A	intronic	C	T	T	Y	0.574979	-0.0632229	0.0111971	1.1e-08	0.998903
rs2609280	4	89854961	FAM13A	intronic	A	G	G	Y	0.595795	-0.0634138	0.0112957	1.1e-08	0.999
rs1964516	4	89875909	FAM13A	intronic	C	T	T	Y	0.578917	-0.0633933	0.0112411	1.1e-08	0.994069
rs2609258	4	89839594	FAM13A	intronic	C	T	T	N	0.595374	-0.0636115	0.0113394	1.2e-08	NA
rs4693974	4	89810395	FAM13A	intronic	A	G	G	Y	0.567568	-0.0632354	0.0111583	1.3e-08	0.999758
rs4505789	4	89825615	FAM13A	intronic	C	A	A	Y	0.567027	-0.0631658	0.0111699	1.3e-08	0.998496
rs2869967	4	89869332	FAM13A	intronic	T	C	C	N	0.573338	-0.0628991	0.011201	1.3e-08	NA
rs7690839	4	89819324	FAM13A	intronic	G	A	A	Y	0.567022	-0.0629737	0.0111598	1.4e-08	0.999575
rs34612690	4	89850331	FAM13A	intronic	G	GT	GT	Y	0.573605	-0.0627023	0.011187	1.4e-08	0.998585
rs2125409	4	89850542	FAM13A	intronic	T	G	G	Y	0.574697	-0.0620638	0.0111878	1.8e-08	0.999526
rs55689709	4	89848647	FAM13A	intronic	T	TC	TC	Y	0.574498	-0.0619957	0.0111907	1.9e-08	0.999005
rs1458562	4	89853598	FAM13A	intronic	C	T	T	Y	0.574592	-0.0619682	0.011189	2e-08	0.99957
rs4693978	4	89854167	FAM13A	intronic	A	C	C	Y	0.574611	-0.0618522	0.0111881	2.1e-08	0.999619
rs13149750	4	89854994	FAM13A	intronic	G	A	A	Y	0.57465	-0.0618297	0.0111881	2.1e-08	0.999608
rs34500736	4	89886723	FAM13A	intronic	TA	T	T	Y	0.402018	0.0622812	0.011254	2.3e-08	0.995661
rs4416442	4	89866713	FAM13A	intronic	T	C	C	Y	0.574347	-0.0617233	0.0111909	2.4e-08	0.998765
rs2904259	4	89885714	FAM13A	intronic	T	C	C	Y	0.596903	-0.0620303	0.0112417	2.6e-08	0.997108
rs7682317	4	89860830	FAM13A	intronic	C	T	T	Y	0.573809	-0.0615521	0.0111856	2.7e-08	0.999021
rs2013701	4	89885086	FAM13A	intronic	G	T	T	Y	0.596725	-0.0618536	0.0112325	2.8e-08	0.998958
rs11347214	4	89884114	FAM13A	intronic	TG	T	T	Y	0.596693	-0.061746	0.0112288	2.9e-08	0.999547
rs72877639	4	90040207	TIGD2;GPRIN3	intergenic	C	T	T	Y	0.389549	0.0614123	0.0113293	3.3e-08	0.995919
rs10008568	4	89854192	FAM13A	intronic	G	A	A	N	0.570989	-0.0611611	0.0112619	3.5e-08	NA
rs59799062	4	90039980	TIGD2;GPRIN3	intergenic	C	T	T	Y	0.386476	0.0607747	0.011335	4.5e-08	0.996827
1:99809254_TA_T	1	99809254	PLPPR4;LINC01708	intergenic	TA	T	T	Y	0.0348636	0.178262	0.0313845	2e-08	0.938414
1:99809255_A_<DEL>	1	99809255	PLPPR4;LINC01708	intergenic	A	<DEL>	<DEL>	Y	0.0348636	0.178262	0.0313845	2e-08	0.938414
Ref, reference allele; Alt, alternative allele; EA, effect allele; EA freq., EA frequency; SE, standard error; ncRNA, non-coding RNA; UTR, untranslated region; INFO, IMPUTE2 info score.
