# Supplementary material for: Genetic loci for lung function in Japanese adults with adjustment for exhaled nitric oxide levels as airway inflammation indicator
Source: Commun Biol. 2021 Nov 15;4:1288. doi: 10.1038/s42003-021-02813-8 (PMC8593164; doi:10.1038/s42003-021-02813-8)
Supplement: Supplementary file 5 — Supplementary Data 2 [file 42003_2021_2813_MOESM5_ESM.xlsx]

## Sheet: sData 2
Supplementary Data 2 Variants associated with FEV1 at Discovery Stage
Variant	Chr	Position	Gene	Function	Ref	Alt	EA	Imputed	EA_freq.	Beta	SE_of_Beta	P	INFO
rs13107665	4	145472644	GYPA;HHIP-AS1	intergenic	A	G	G	Y	0.67697	0.0461174	0.00788829	4.6e-09	0.998317
rs13113445	4	145472766	GYPA;HHIP-AS1	intergenic	T	G	G	Y	0.677009	0.0458504	0.00788244	5.6e-09	0.999094
rs4834988	4	145478777	GYPA;HHIP-AS1	intergenic	C	A	A	Y	0.676976	0.0458371	0.00788177	5.6e-09	0.999259
rs12510044	4	145484638	GYPA;HHIP-AS1	intergenic	C	G	G	Y	0.676974	0.0458358	0.0078817	5.6e-09	0.999266
rs6828982	4	145470604	GYPA;HHIP-AS1	intergenic	T	C	C	Y	0.676683	0.0458181	0.00788306	5.7e-09	0.998702
rs10029430	4	145498412	GYPA;HHIP-AS1	intergenic	G	A	A	Y	0.676977	0.045785	0.0078809	5.8e-09	0.999151
rs7670758	4	145511875	GYPA;HHIP-AS1	intergenic	A	G	G	Y	0.681873	0.04589	0.0079149	6.1e-09	0.999311
rs3041346	4	145482458	GYPA;HHIP-AS1	intergenic	C	CAG	CAG	Y	0.676733	0.0455071	0.00788066	7.2e-09	0.999028
rs6537298	4	145506871	GYPA;HHIP-AS1	intergenic	C	T	T	Y	0.681585	0.0455681	0.00791	7.5e-09	0.999931
rs6537297	4	145502029	GYPA;HHIP-AS1	intergenic	C	T	T	Y	0.681459	0.0455834	0.00791694	7.7e-09	0.998775
rs7658614	4	145445694	GYPA;HHIP-AS1	intergenic	T	A	A	Y	0.675417	0.0450948	0.00787457	9.2e-09	0.998353
rs7674469	4	145458001	GYPA;HHIP-AS1	intergenic	C	A	A	Y	0.675446	0.0450532	0.00787148	9.4e-09	0.999428
rs7692102	4	145457141	GYPA;HHIP-AS1	intergenic	A	G	G	Y	0.675454	0.0450439	0.0078714	9.5e-09	0.99943
rs1489761	4	145455491	GYPA;HHIP-AS1	intergenic	G	A	A	Y	0.675469	0.0450194	0.00787115	9.6e-09	0.999499
rs1489764	4	145454228	GYPA;HHIP-AS1	intergenic	T	C	C	Y	0.675489	0.0450179	0.00787081	9.7e-09	0.99966
rs7663578	4	145468791	GYPA;HHIP-AS1	intergenic	G	A	A	Y	0.675368	0.0450106	0.00787318	9.8e-09	0.999086
rs7663740	4	145468845	GYPA;HHIP-AS1	intergenic	G	T	T	Y	0.675366	0.0450083	0.00787316	9.8e-09	0.999083
rs4337751	4	145445325	GYPA;HHIP-AS1	intergenic	T	C	C	Y	0.675664	0.0449549	0.00787625	1e-08	0.998286
rs6829956	4	145440288	GYPA;HHIP-AS1	intergenic	C	T	T	Y	0.675669	0.044854	0.0078786	1.1e-08	0.997415
rs13107186	4	145444039	GYPA;HHIP-AS1	intergenic	A	C	C	Y	0.675714	0.0448625	0.00787676	1.1e-08	0.998139
rs4619908	4	145445117	GYPA;HHIP-AS1	intergenic	A	G	G	Y	0.675703	0.0448965	0.00787595	1.1e-08	0.998424
rs1512285	4	145450959	GYPA;HHIP-AS1	intergenic	A	G	G	Y	0.675689	0.0448539	0.00787154	1.1e-08	0.999719
rs10025113	4	145447166	GYPA;HHIP-AS1	intergenic	A	G	G	Y	0.675583	0.0448027	0.0078742	1.2e-08	0.998833
rs4835639	4	145451913	GYPA;HHIP-AS1	intergenic	G	T	T	Y	0.67566	0.0447213	0.00787107	1.2e-08	0.999884
rs6821716	4	145452703	GYPA;HHIP-AS1	intergenic	A	C	C	Y	0.675658	0.0447133	0.00787086	1.2e-08	0.999918
rs6843820	4	145452704	GYPA;HHIP-AS1	intergenic	G	C	C	Y	0.675658	0.0447133	0.00787086	1.2e-08	0.999918
rs13116999	4	145442364	GYPA;HHIP-AS1	intergenic	G	A	A	Y	0.675618	0.0447174	0.0078784	1.3e-08	0.997677
rs11407396	4	145516737	GYPA;HHIP-AS1	intergenic	C	CA	CA	Y	0.668494	0.0445999	0.00789902	1.3e-08	0.983582
rs1542726	4	145515769	GYPA;HHIP-AS1	intergenic	A	C	C	Y	0.665897	0.0442936	0.00786113	1.4e-08	0.990253
rs1489765	4	145516378	GYPA;HHIP-AS1	intergenic	C	T	T	Y	0.665317	0.0442964	0.00787881	1.5e-08	0.985504
rs7681384	4	145437014	GYPA;HHIP-AS1	intergenic	T	C	C	Y	0.676091	0.044369	0.00788048	1.6e-08	0.997158
rs7698984	4	145437081	GYPA;HHIP-AS1	intergenic	C	A	A	Y	0.676089	0.0443746	0.00788042	1.6e-08	0.997177
rs4835637	4	145439027	GYPA;HHIP-AS1	intergenic	A	G	G	Y	0.676071	0.0444368	0.00787976	1.6e-08	0.997452
rs6845536	4	145452783	GYPA;HHIP-AS1	intergenic	C	T	T	Y	0.677409	0.0443982	0.00787997	1.6e-08	0.999373
rs7677035	4	145437319	GYPA;HHIP-AS1	intergenic	A	G	G	Y	0.675788	0.0441727	0.00788175	1.9e-08	0.996452
rs6821114	4	145452389	GYPA;HHIP-AS1	intergenic	A	G	G	N	0.676078	0.0438607	0.00789544	2.5e-08	NA
rs35039881	4	145434390	GYPA;HHIP-AS1	intergenic	GT	G	G	Y	0.681611	0.0440051	0.00794547	2.8e-08	0.992733
rs11732987	4	145410111	GYPA;HHIP-AS1	intergenic	T	C	C	Y	0.280625	-0.0452671	0.00822613	2.9e-08	0.99861
rs6852276	4	145261999	GYPA;HHIP-AS1	intergenic	A	G	G	Y	0.473224	0.0406829	0.00740272	3e-08	0.994296
rs2200943	4	145405132	GYPA;HHIP-AS1	intergenic	G	A	A	Y	0.280724	-0.045135	0.00822615	3.2e-08	0.99863
rs62343638	4	145406019	GYPA;HHIP-AS1	intergenic	C	A	A	Y	0.280718	-0.0451439	0.00822593	3.2e-08	0.998678
rs62343639	4	145406764	GYPA;HHIP-AS1	intergenic	C	T	T	Y	0.280713	-0.0451518	0.00822575	3.2e-08	0.998722
rs72731571	4	145395819	GYPA;HHIP-AS1	intergenic	T	G	G	Y	0.280743	-0.0451194	0.00822864	3.3e-08	0.998153
rs72731572	4	145395885	GYPA;HHIP-AS1	intergenic	C	T	T	Y	0.280742	-0.0451195	0.00822864	3.3e-08	0.998153
rs72731580	4	145412105	GYPA;HHIP-AS1	intergenic	C	T	T	N	0.280698	-0.0450551	0.00823031	3.4e-08	NA
rs1032296	4	145434688	GYPA;HHIP-AS1	intergenic	T	C	C	Y	0.677622	0.0434284	0.00789469	3.5e-08	0.995047
rs140323830	4	7841994	AFAP1	intronic	TGTGTGTGTGTGTGTGTGTGTTCCTGGTTTGTTTTTGGG	TGTGTGTGTGTGCGTGTGTGTGTGTGTGTGTGTTCCTGGTTTGTTTTTGGG	TGTGTGTGTGTGCGTGTGTGTGTGTGTGTGTGTTCCTGGTTTGTTTTTGGG	Y	0.548813	-0.0403092	0.0074641	4.3e-08	0.980537
5:44381582_A_AC	5	44381582	FGF10	intronic	A	AC	AC	Y	0.11626	0.0670788	0.0116049	8e-09	0.978675
rs12515846	5	44377998	FGF10	intronic	T	C	C	Y	0.11641	0.0658636	0.0115489	1.3e-08	0.986952
rs149942224	5	44383220	FGF10	intronic	CA	C	C	Y	0.116532	0.0659306	0.0115612	1.3e-08	0.984397
rs10512848	5	44384000	FGF10	intronic	G	A	A	Y	0.11653	0.065941	0.0115619	1.3e-08	0.984306
rs10512851	5	44385326	FGF10	intronic	C	G	G	Y	0.116526	0.0659559	0.0115632	1.3e-08	0.98414
rs16901825	5	44385395	FGF10	intronic	T	C	C	Y	0.116526	0.0659547	0.0115633	1.3e-08	0.984131
rs12519596	5	44392401	FGF10-AS1	ncRNA_intronic	G	A	A	Y	0.114503	0.0651724	0.0116863	2.7e-08	0.976931
rs2973647	5	44390026	FGF10-AS1	ncRNA_intronic	T	C	C	Y	0.885082	-0.0646933	0.0116166	2.8e-08	0.984999
rs140254557	5	44390460	FGF10-AS1	ncRNA_intronic	TTTC	T	T	Y	0.114875	0.0646038	0.0116179	2.9e-08	0.984665
rs78761206	5	44390552	FGF10-AS1	ncRNA_intronic	T	C	C	Y	0.114888	0.0646247	0.0116169	2.9e-08	0.985024
rs74702462	5	44376445	FGF10	intronic	G	A	A	Y	0.114875	0.0637316	0.0116072	4.3e-08	0.986608
Ref, reference allele; Alt, alternative allele; EA, effect allele; EA freq., EA frequency; SE, standard error; ncRNA, non-coding RNA; UTR, untranslated region; INFO, IMPUTE2 info score.
