# Supplementary material for: Genetic loci for lung function in Japanese adults with adjustment for exhaled nitric oxide levels as airway inflammation indicator
Source: Commun Biol. 2021 Nov 15;4:1288. doi: 10.1038/s42003-021-02813-8 (PMC8593164; doi:10.1038/s42003-021-02813-8)
Supplement: Supplementary file 6 — Supplementary Data 3 [file 42003_2021_2813_MOESM6_ESM.xlsx]

## Sheet: sData 3
Supplementary Data 3 Variants associated with FEV1/FVC at Discovery Stage and validated at Validation Stage
									Discovery stage				Validation stage
Variant	Chr	Position	Gene	Function	Ref	Alt	EA	Imputed	EA_freq.	Beta	SE_of_Beta	P	EA_freq.	Beta	SE_of_Beta	P	INFO	Verified
rs41315238	6	32147044	RNF5	intronic	AAG	A	A	N	0.151264	0.154205	0.0155062	7.2e-24	0.151044	0.126499	0.0233984	7.9e-08	NA	tier_2
rs2070600	6	32151443	AGER	exonic	C	T	T	N	0.149324	0.154778	0.0155945	8.1e-24	0.149372	0.129256	0.0235487	4.8e-08	NA	tier_1
rs41268928	6	32147157	RNF5	intronic	G	C	C	Y	0.150961	0.153695	0.0155093	1.1e-23	0.150563	0.127856	0.023407	5.7e-08	0.999779	tier_2
rs9391855	6	32149801	AGER	intronic	C	T	T	Y	0.148816	0.153987	0.0156168	1.7e-23	0.148853	0.12654	0.0235865	9.6e-08	0.997201	tier_2
rs10947233	6	32124424	PPT2-EGFL8	ncRNA_intronic	G	T	T	Y	0.150915	0.151563	0.0155376	4.9e-23	0.150743	0.128897	0.0234173	4.6e-08	0.996605	tier_1
rs41268920	6	32133344	PPT2-EGFL8	ncRNA_intronic	A	C	C	Y	0.150111	0.152306	0.0156211	5e-23	0.149946	0.129853	0.0235552	4.3e-08	0.989917	tier_1
rs150518666	6	32110613	FKBPL;PRRT1	intergenic	C	A	A	Y	0.145514	0.134109	0.0158107	7.3e-18	0.147031	0.112049	0.0236922	2.7e-06	0.991458	tier_2
6:32111196_CA_CAA	6	32111196	FKBPL;PRRT1	intergenic	CA	CAA	CAA	Y	0.139402	0.137105	0.0161954	9.9e-18	0.141429	0.113087	0.0242835	4e-06	0.977537	tier_2
rs9391776	6	32106865	FKBPL;PRRT1	intergenic	G	A	A	Y	0.146906	0.129428	0.0157452	8.7e-17	0.148509	0.10867	0.0236433	5.1e-06	0.991677	tier_2
rs146593109	6	32105086	FKBPL;PRRT1	intergenic	TG	T	T	Y	0.146297	0.129211	0.0157346	9.2e-17	0.147994	0.109116	0.0236188	4.6e-06	0.996025	tier_2
rs117242937	6	32098202	FKBPL	upstream	A	T	T	Y	0.146343	0.127732	0.0157243	1.9e-16	0.147984	0.110064	0.0236037	3.7e-06	0.997412	tier_2
rs117369084	6	32091935	ATF6B	intronic	C	T	T	Y	0.146056	0.12622	0.0157216	4.4e-16	0.147718	0.107754	0.0236119	5.9e-06	0.998711	tier_2
rs118090768	6	32076842	TNXB	intronic	C	A	A	Y	0.142671	0.123323	0.0159271	4.4e-15	0.145072	0.107274	0.0238233	7.8e-06	0.991474	tier_2
rs78125577	6	32015796	TNXB	intronic	A	G	G	Y	0.24088	0.0936965	0.0129072	1.9e-13	0.242731	0.0848424	0.0195754	1.5e-05	0.998252	tier_2
rs117982829	6	32133380	PPT2-EGFL8	ncRNA_intronic	C	G	G	Y	0.0698932	0.141583	0.0219088	2.8e-11	0.0718237	0.145188	0.0326657	9e-06	0.977845	tier_2
4:89834173_GGAAGAA_GGAA	4	89834173	FAM13A	intronic	GGAAGAA	GGAA	GGAA	Y	0.399658	0.0665694	0.0113575	2.5e-09	0.398243	0.0837917	0.0174602	1.5e-06	0.992749	tier_2
4:89834176_A_<DEL>	4	89834176	FAM13A	intronic	A	<DEL>	<DEL>	Y	0.399993	0.066418	0.0113549	2.7e-09	0.398927	0.0836177	0.0174415	1.5e-06	0.99297	tier_2
4:89871359_CTT_CT	4	89871359	FAM13A	intronic	CTT	CT	CT	Y	0.589258	-0.0657797	0.0113429	4e-09	0.588151	-0.0828144	0.0173725	1.8e-06	0.987408	tier_2
rs2446300	4	89831727	FAM13A	intronic	T	G	G	Y	0.596988	-0.0652858	0.0113057	4.4e-09	0.596908	-0.0819186	0.0173466	2.2e-06	0.998806	tier_2
rs2609259	4	89837808	FAM13A	intronic	A	C	C	Y	0.59692	-0.0650609	0.0112996	4.8e-09	0.596742	-0.0822581	0.0173433	2e-06	0.999762	tier_2
rs2446301	4	89831275	FAM13A	intronic	T	G	G	Y	0.596823	-0.0651042	0.011305	4.9e-09	0.596661	-0.0819954	0.0173514	2.2e-06	0.998648	tier_2
rs2609262	4	89835438	FAM13A	intronic	A	G	G	Y	0.596999	-0.0650158	0.011299	4.9e-09	0.596787	-0.0821221	0.0173445	2.1e-06	0.999863	tier_2
rs2609261	4	89835485	FAM13A	intronic	A	G	G	Y	0.596999	-0.0650163	0.011299	4.9e-09	0.596787	-0.0821214	0.0173445	2.1e-06	0.999868	tier_2
rs1563689	4	89837147	FAM13A	intronic	T	G	G	Y	0.597039	-0.0650297	0.0112997	4.9e-09	0.596826	-0.0821244	0.0173455	2.1e-06	0.999761	tier_2
rs2609255	4	89811195	FAM13A	intronic	G	T	T	N	0.589148	-0.0653479	0.0112677	5.2e-09	0.590869	-0.0798427	0.0173029	3.6e-06	NA	tier_2
rs2704581	4	89815404	FAM13A	intronic	A	G	G	Y	0.588375	-0.0650627	0.0112606	5.3e-09	0.589818	-0.0808845	0.0172708	2.6e-06	0.999489	tier_2
rs7673818	4	89841933	FAM13A	intronic	C	G	G	Y	0.596951	-0.0648827	0.0112999	5.3e-09	0.596781	-0.082151	0.0173456	2.1e-06	0.999813	tier_2
rs2464528	4	89817664	FAM13A	intronic	C	A	A	Y	0.588374	-0.0649635	0.0112602	5.6e-09	0.589654	-0.0808977	0.0172708	2.6e-06	0.999554	tier_2
rs2704570	4	89812418	FAM13A	intronic	A	T	T	Y	0.589172	-0.0650986	0.0112542	5.7e-09	0.591205	-0.0811963	0.0172893	2.4e-06	0.999572	tier_2
rs7698458	4	89842077	FAM13A	intronic	T	C	C	Y	0.596671	-0.0647353	0.0112963	5.7e-09	0.59651	-0.0823856	0.017339	1.9e-06	0.999731	tier_2
rs1458551	4	89812242	FAM13A	intronic	T	C	C	Y	0.589089	-0.0650651	0.0112526	5.8e-09	0.591161	-0.0812466	0.0172868	2.4e-06	0.999834	tier_2
rs2704582	4	89818521	FAM13A	intronic	T	C	C	Y	0.588621	-0.0648818	0.0112567	5.9e-09	0.589739	-0.0808804	0.017271	2.6e-06	0.999779	tier_2
rs2704583	4	89818643	FAM13A	intronic	A	G	G	Y	0.58862	-0.0648766	0.0112567	5.9e-09	0.58973	-0.0808807	0.0172708	2.6e-06	0.999791	tier_2
rs1246632	4	89822166	FAM13A	intronic	C	T	T	Y	0.588664	-0.0648615	0.0112589	6e-09	0.589665	-0.0807873	0.0172715	2.6e-06	0.999532	tier_2
rs1246634	4	89823798	FAM13A	intronic	G	A	A	Y	0.588706	-0.0648718	0.0112616	6e-09	0.589689	-0.0808248	0.0172731	2.6e-06	0.999223	tier_2
rs2446304	4	89825872	FAM13A	intronic	C	A	A	Y	0.588758	-0.064881	0.0112645	6e-09	0.589716	-0.0808721	0.017275	2.6e-06	0.998887	tier_2
rs2446303	4	89826058	FAM13A	intronic	T	C	C	Y	0.588763	-0.0648806	0.0112648	6e-09	0.589719	-0.0808714	0.0172751	2.6e-06	0.998859	tier_2
rs2609265	4	89826966	FAM13A	intronic	T	C	C	Y	0.588787	-0.0648858	0.011266	6e-09	0.589789	-0.0811671	0.0172751	2.4e-06	0.998736	tier_2
rs6813090	4	89827071	FAM13A	intronic	A	C	C	Y	0.588672	-0.0648783	0.0112661	6e-09	0.589671	-0.0809037	0.0172774	2.6e-06	0.998452	tier_2
rs2609264	4	89828080	FAM13A	intronic	C	T	T	Y	0.58883	-0.0648864	0.011268	6e-09	0.589754	-0.0809242	0.017277	2.6e-06	0.998528	tier_2
rs1246631	4	89820287	FAM13A	intronic	G	A	A	Y	0.58847	-0.0648154	0.0112593	6.2e-09	0.589588	-0.0812607	0.0172723	2.3e-06	0.999628	tier_2
rs2869952	4	89806057	FAM13A	intronic	A	C	C	Y	0.410738	0.0649175	0.0112553	6.4e-09	0.408553	0.0806306	0.0172936	2.9e-06	0.99948	tier_2
rs6815970	4	89813284	FAM13A	intronic	T	C	C	Y	0.589065	-0.0650038	0.0112872	6.4e-09	0.591009	-0.0811118	0.0173553	2.7e-06	0.993792	tier_2
rs2704589	4	89848583	FAM13A	intronic	T	C	C	Y	0.593243	-0.0644822	0.0113074	6.7e-09	0.593066	-0.0819052	0.0173714	2.3e-06	0.993065	tier_2
rs2869966	4	89869078	FAM13A	intronic	C	T	T	N	0.572859	-0.0639767	0.0111954	7.4e-09	0.570404	-0.0845535	0.0172389	9.3e-07	NA	tier_2
rs1246642	4	89864446	FAM13A	intronic	C	T	T	Y	0.595098	-0.0642285	0.0112908	7.6e-09	0.594328	-0.0808171	0.0172908	2.8e-06	0.999552	tier_2
rs1246629	4	89819423	FAM13A	intronic	T	C	C	N	0.588046	-0.064984	0.011338	7.7e-09	0.590222	-0.0803403	0.0174341	3.7e-06	NA	tier_2
rs2704587	4	89850005	FAM13A	intronic	C	T	T	Y	0.596244	-0.0637716	0.0112918	9.1e-09	0.596212	-0.0824391	0.0173447	1.9e-06	0.999453	tier_2
rs2704604	4	89851508	FAM13A	intronic	A	G	G	Y	0.595824	-0.0637838	0.011298	9.3e-09	0.595779	-0.0831796	0.0173565	1.5e-06	0.998118	tier_2
rs2609279	4	89855495	FAM13A	intronic	T	C	C	Y	0.596243	-0.0637573	0.0112932	9.3e-09	0.596197	-0.08226	0.0173414	2e-06	0.999389	tier_2
rs2464522	4	89860843	FAM13A	intronic	G	A	A	Y	0.595058	-0.0638737	0.011294	9.3e-09	0.594277	-0.0808294	0.0172924	2.8e-06	0.999255	tier_2
rs2464523	4	89860847	FAM13A	intronic	C	T	T	Y	0.595058	-0.0638733	0.011294	9.3e-09	0.594276	-0.0808282	0.0172924	2.8e-06	0.999255	tier_2
rs1812329	4	89869918	FAM13A	intronic	G	A	A	Y	0.572486	-0.0635031	0.0111873	9.4e-09	0.570596	-0.0848202	0.0172179	8.4e-07	0.997929	tier_2
rs7674369	4	89872176	FAM13A	intronic	G	A	A	Y	0.572401	-0.0633847	0.0111813	9.4e-09	0.570246	-0.0852199	0.0172218	7.4e-07	0.999003	tier_2
rs2045517	4	89870964	FAM13A	intronic	C	T	T	Y	0.57318	-0.0634241	0.0111835	9.7e-09	0.571192	-0.0841533	0.0172087	1e-06	0.999674	tier_2
rs6837671	4	89873092	FAM13A	intronic	A	G	G	Y	0.573233	-0.0634308	0.0111875	9.7e-09	0.571319	-0.0842788	0.0172181	9.8e-07	0.999046	tier_2
rs6824218	4	89841070	FAM13A	intronic	C	T	T	Y	0.574979	-0.0632229	0.0111971	1.1e-08	0.574256	-0.0857462	0.0172631	6.7e-07	0.998903	tier_2
rs2609280	4	89854961	FAM13A	intronic	A	G	G	Y	0.595795	-0.0634138	0.0112957	1.1e-08	0.595985	-0.0821515	0.01734	2e-06	0.999	tier_2
rs1964516	4	89875909	FAM13A	intronic	C	T	T	Y	0.578917	-0.0633933	0.0112411	1.1e-08	0.577535	-0.0787217	0.0173421	5.6e-06	0.994069	tier_2
rs2609258	4	89839594	FAM13A	intronic	C	T	T	N	0.595374	-0.0636115	0.0113394	1.2e-08	0.595526	-0.0798886	0.0174192	4.2e-06	NA	tier_2
rs4693974	4	89810395	FAM13A	intronic	A	G	G	Y	0.567568	-0.0632354	0.0111583	1.3e-08	0.568662	-0.0851884	0.0172155	7.1e-07	0.999758	tier_2
rs4505789	4	89825615	FAM13A	intronic	C	A	A	Y	0.567027	-0.0631658	0.0111699	1.3e-08	0.567009	-0.084427	0.017216	8.8e-07	0.998496	tier_2
rs2869967	4	89869332	FAM13A	intronic	T	C	C	N	0.573338	-0.0628991	0.011201	1.3e-08	0.571984	-0.0843583	0.0172274	9.7e-07	NA	tier_2
rs7690839	4	89819324	FAM13A	intronic	G	A	A	Y	0.567022	-0.0629737	0.0111598	1.4e-08	0.566922	-0.084464	0.0172066	8.6e-07	0.999575	tier_2
rs34612690	4	89850331	FAM13A	intronic	G	GT	GT	Y	0.573605	-0.0627023	0.011187	1.4e-08	0.573398	-0.0857082	0.0172467	6.5e-07	0.998585	tier_2
rs2125409	4	89850542	FAM13A	intronic	T	G	G	Y	0.574697	-0.0620638	0.0111878	1.8e-08	0.573911	-0.0861712	0.0172515	5.7e-07	0.999526	tier_2
rs55689709	4	89848647	FAM13A	intronic	T	TC	TC	Y	0.574498	-0.0619957	0.0111907	1.9e-08	0.57378	-0.0864036	0.0172551	5.4e-07	0.999005	tier_2
rs1458562	4	89853598	FAM13A	intronic	C	T	T	Y	0.574592	-0.0619682	0.011189	2e-08	0.573788	-0.0858635	0.0172479	6.2e-07	0.99957	tier_2
rs4693978	4	89854167	FAM13A	intronic	A	C	C	Y	0.574611	-0.0618522	0.0111881	2.1e-08	0.573676	-0.0861251	0.0172465	5.7e-07	0.999619	tier_2
rs13149750	4	89854994	FAM13A	intronic	G	A	A	Y	0.57465	-0.0618297	0.0111881	2.1e-08	0.573793	-0.0857296	0.0172472	6.5e-07	0.999608	tier_2
rs34500736	4	89886723	FAM13A	intronic	TA	T	T	Y	0.402018	0.0622812	0.011254	2.3e-08	0.404741	0.0817847	0.0174701	3e-06	0.995661	tier_2
rs4416442	4	89866713	FAM13A	intronic	T	C	C	Y	0.574347	-0.0617233	0.0111909	2.4e-08	0.572585	-0.0843231	0.0172041	9.5e-07	0.998765	tier_2
rs2904259	4	89885714	FAM13A	intronic	T	C	C	Y	0.596903	-0.0620303	0.0112417	2.6e-08	0.59425	-0.0829167	0.0174664	2.2e-06	0.997108	tier_2
rs7682317	4	89860830	FAM13A	intronic	C	T	T	Y	0.573809	-0.0615521	0.0111856	2.7e-08	0.57214	-0.0844574	0.0172061	9.1e-07	0.999021	tier_2
rs2013701	4	89885086	FAM13A	intronic	G	T	T	Y	0.596725	-0.0618536	0.0112325	2.8e-08	0.594028	-0.0828121	0.0174478	2.2e-06	0.998958	tier_2
rs11347214	4	89884114	FAM13A	intronic	TG	T	T	Y	0.596693	-0.061746	0.0112288	2.9e-08	0.594017	-0.0827418	0.0174418	2.2e-06	0.999547	tier_2
rs72877639	4	90040207	TIGD2;GPRIN3	intergenic	C	T	T	Y	0.389549	0.0614123	0.0113293	3.3e-08	0.38971	0.0763623	0.0174627	1.2e-05	0.995919	tier_2
rs10008568	4	89854192	FAM13A	intronic	G	A	A	N	0.570989	-0.0611611	0.0112619	3.5e-08	0.570667	-0.0869415	0.0173548	5.4e-07	NA	tier_2
rs59799062	4	90039980	TIGD2;GPRIN3	intergenic	C	T	T	Y	0.386476	0.0607747	0.011335	4.5e-08	0.38637	0.0774029	0.0175099	9.3e-06	0.996827	tier_2
Ref, reference allele; Alt, alternative allele; EA, effect allele; EA freq., EA frequency; SE, standard error; ncRNA, non-coding RNA; UTR, untranslated region; INFO, IMPUTE2 info score.
