# Supplementary material for: Genetic loci for lung function in Japanese adults with adjustment for exhaled nitric oxide levels as airway inflammation indicator
Source: Commun Biol. 2021 Nov 15;4:1288. doi: 10.1038/s42003-021-02813-8 (PMC8593164; doi:10.1038/s42003-021-02813-8)
Supplement: Supplementary file 7 — Supplementary Data 4 [file 42003_2021_2813_MOESM7_ESM.xlsx]

## Sheet: sData 4
Supplementary Data 4 Variants associated with FeNO at Discovery Stage
Variant	Chr	Position	Gene	Function	Ref	Alt	EA	Imputed	EA_freq.	Beta	SE_of_Beta	P	INFO
rs2531870	17	26145379	NOS2;LYRM9	intergenic	T	C	C	Y	0.728113	0.143709	0.012915	1.2e-29	0.998512
rs2531871	17	26145437	NOS2;LYRM9	intergenic	A	G	G	Y	0.728113	0.143709	0.012915	1.2e-29	0.998509
rs2531868	17	26143856	NOS2;LYRM9	intergenic	C	T	T	Y	0.726244	0.142557	0.0128981	2.5e-29	0.997426
rs2779255	17	26137540	NOS2;LYRM9	intergenic	C	T	T	Y	0.72789	0.142901	0.0129275	2.9e-29	0.997762
rs2531863	17	26137550	NOS2;LYRM9	intergenic	A	G	G	Y	0.727891	0.142901	0.0129275	2.9e-29	0.997771
rs2531861	17	26136583	NOS2;LYRM9	intergenic	T	C	C	Y	0.728546	0.14282	0.012928	3e-29	0.998756
rs2779253	17	26137250	NOS2;LYRM9	intergenic	G	T	T	Y	0.72768	0.14245	0.0129253	3.6e-29	0.998236
rs2531862	17	26136991	NOS2;LYRM9	intergenic	A	G	G	Y	0.728398	0.142705	0.0129382	3.7e-29	0.997269
rs2779257	17	26144086	NOS2;LYRM9	intergenic	A	C	C	Y	0.727244	0.142044	0.0129042	3.8e-29	0.999042
rs2779254	17	26137374	NOS2;LYRM9	intergenic	C	A	A	Y	0.728305	0.142426	0.0129241	4.1e-29	0.99912
rs2531864	17	26138052	NOS2;LYRM9	intergenic	A	G	G	Y	0.728332	0.142285	0.0129209	4.4e-29	0.999623
rs1889022	17	26138356	NOS2;LYRM9	intergenic	G	A	A	Y	0.728324	0.142297	0.0129204	4.4e-29	0.99963
17:26139903_CTTT_CT	17	26139903	NOS2;LYRM9	intergenic	CTTT	CT	CT	Y	0.717963	0.1426	0.0129189	4.4e-29	0.974615
rs2531866	17	26143164	NOS2;LYRM9	intergenic	G	A	A	Y	0.727673	0.142064	0.012909	4.4e-29	0.999144
rs77271703	17	26143000	NOS2;LYRM9	intergenic	G	A	A	Y	0.268836	-0.142045	0.0129555	6.9e-29	0.998851
rs16966598	17	26138122	NOS2;LYRM9	intergenic	G	C	C	Y	0.268171	-0.142278	0.0129678	7e-29	0.999352
rs62066271	17	26142746	NOS2;LYRM9	intergenic	C	T	T	Y	0.268839	-0.142041	0.0129554	7e-29	0.998869
rs58477990	17	26140046	NOS2;LYRM9	intergenic	C	T	T	Y	0.268158	-0.142221	0.0129667	7.2e-29	0.999462
rs79283838	17	26141587	NOS2;LYRM9	intergenic	G	A	A	Y	0.268154	-0.142233	0.0129674	7.2e-29	0.99943
rs35987372	17	26139559	NOS2;LYRM9	intergenic	G	A	A	Y	0.268163	-0.142211	0.0129663	7.3e-29	0.999571
rs33910343	17	26142634	NOS2;LYRM9	intergenic	AAC	A	A	Y	0.727301	0.14149	0.0129142	7.9e-29	0.998371
rs2531873	17	26147772	NOS2;LYRM9	intergenic	G	A	A	Y	0.739238	0.14366	0.0131084	1e-28	0.997289
rs2531874	17	26147797	NOS2;LYRM9	intergenic	G	A	A	Y	0.73924	0.143662	0.0131084	1e-28	0.997286
rs2779260	17	26149327	NOS2;LYRM9	intergenic	C	T	T	Y	0.739184	0.143569	0.0131017	1.1e-28	0.998303
rs2531881	17	26153448	NOS2;LYRM9	intergenic	T	A	A	Y	0.739377	0.143468	0.013102	1.1e-28	0.99853
rs2779262	17	26154344	NOS2;LYRM9	intergenic	C	A	A	Y	0.73938	0.143476	0.0131023	1.1e-28	0.998507
rs2531883	17	26154725	NOS2;LYRM9	intergenic	T	A	A	Y	0.739381	0.143476	0.0131024	1.1e-28	0.998474
rs2779263	17	26155427	NOS2;LYRM9	intergenic	C	G	G	Y	0.739383	0.143479	0.0131026	1.1e-28	0.998478
rs2531886	17	26159197	NOS2;LYRM9	intergenic	G	T	T	Y	0.260604	-0.143503	0.0131037	1.1e-28	0.998391
rs2531887	17	26159282	NOS2;LYRM9	intergenic	A	C	C	Y	0.260603	-0.143501	0.0131037	1.1e-28	0.998388
rs2779273	17	26159786	NOS2;LYRM9	intergenic	A	C	C	Y	0.260532	-0.143562	0.0131062	1.1e-28	0.997955
rs2779272	17	26161671	NOS2;LYRM9	intergenic	A	C	C	Y	0.260593	-0.143521	0.0131044	1.1e-28	0.998344
rs2779271	17	26162015	NOS2;LYRM9	intergenic	T	C	C	Y	0.26059	-0.143526	0.0131046	1.1e-28	0.998334
rs2779270	17	26162514	NOS2;LYRM9	intergenic	A	G	G	Y	0.260511	-0.143576	0.0131074	1.1e-28	0.998105
rs10853181	17	26139618	NOS2;LYRM9	intergenic	G	A	A	N	0.728225	0.141416	0.0129369	1.2e-28	NA
rs2531872	17	26147252	NOS2;LYRM9	intergenic	T	C	C	Y	0.739357	0.143415	0.0130999	1.2e-28	0.998758
rs2779258	17	26147264	NOS2;LYRM9	intergenic	A	T	T	Y	0.739357	0.143415	0.0130999	1.2e-28	0.998757
rs2779259	17	26148284	NOS2;LYRM9	intergenic	C	G	G	Y	0.73936	0.143419	0.0131003	1.2e-28	0.998717
rs2531876	17	26149184	NOS2;LYRM9	intergenic	G	A	A	Y	0.739362	0.143431	0.0131006	1.2e-28	0.998682
rs2531877	17	26149673	NOS2;LYRM9	intergenic	T	C	C	Y	0.739365	0.143432	0.0131008	1.2e-28	0.998664
rs2531878	17	26150282	NOS2;LYRM9	intergenic	T	C	C	Y	0.739366	0.143441	0.013101	1.2e-28	0.998639
rs2779261	17	26151125	NOS2;LYRM9	intergenic	G	A	A	Y	0.739369	0.143446	0.0131013	1.2e-28	0.998609
rs2531875	17	26148167	NOS2;LYRM9	intergenic	G	T	T	Y	0.739283	0.143236	0.0131065	1.5e-28	0.99797
rs2531879	17	26150988	NOS2;LYRM9	intergenic	A	G	G	Y	0.738993	0.143164	0.0131058	1.6e-28	0.996978
rs2531880	17	26151021	NOS2;LYRM9	intergenic	A	G	G	Y	0.738321	0.143179	0.013108	1.6e-28	0.995564
rs16966603	17	26152445	NOS2;LYRM9	intergenic	T	A	A	Y	0.256637	-0.143202	0.0131658	2.6e-28	0.99798
rs62066306	17	26161317	NOS2;LYRM9	intergenic	A	T	T	Y	0.256615	-0.143231	0.0131678	2.6e-28	0.997895
rs74389067	17	26153522	NOS2;LYRM9	intergenic	G	A	A	Y	0.256546	-0.143223	0.0131702	2.7e-28	0.99736
rs147031699	17	26199995	NOS2;LYRM9	intergenic	CTACT	C	C	Y	0.253091	-0.136674	0.0133211	1.7e-25	0.98504
rs34350488	17	26171281	NOS2;LYRM9	intergenic	G	GA	GA	Y	0.269567	-0.133514	0.0130068	2.1e-25	0.998954
17:26199997_ACTTT_<DEL>	17	26199997	NOS2;LYRM9	intergenic	ACTTT	<DEL>	<DEL>	Y	0.252747	-0.136482	0.01333	2.2e-25	0.984184
rs2779277	17	26170231	NOS2;LYRM9	intergenic	G	A	A	Y	0.269504	-0.133358	0.0130072	2.3e-25	0.998783
rs2779278	17	26170375	NOS2;LYRM9	intergenic	A	G	G	Y	0.269508	-0.133376	0.013007	2.3e-25	0.998766
rs2531894	17	26173945	NOS2;LYRM9	intergenic	G	A	A	N	0.270862	-0.132395	0.0129992	4.6e-25	NA
rs2531896	17	26174102	NOS2;LYRM9	intergenic	T	C	C	Y	0.270262	-0.13249	0.0130012	5.5e-25	0.998754
rs2531892	17	26173599	NOS2;LYRM9	intergenic	G	A	A	Y	0.268436	-0.133242	0.0130912	6.6e-25	0.988728
rs2531893	17	26173682	NOS2;LYRM9	intergenic	C	T	T	Y	0.270435	-0.13167	0.0129989	9.9e-25	0.99883
rs4063747	17	26171126	NOS2;LYRM9	intergenic	A	AAAAC	AAAAC	Y	0.27093	-0.131497	0.0129864	1.1e-24	0.999019
rs4063746	17	26171381	NOS2;LYRM9	intergenic	C	G	G	Y	0.270932	-0.131475	0.012986	1.1e-24	0.999172
rs2079715	17	26177102	NOS2;LYRM9	intergenic	A	G	G	Y	0.270209	-0.131566	0.0130158	1.2e-24	0.996482
rs2779269	17	26164000	NOS2;LYRM9	intergenic	C	T	T	Y	0.270893	-0.131262	0.0129887	1.3e-24	0.998244
rs2779268	17	26164062	NOS2;LYRM9	intergenic	T	G	G	Y	0.270892	-0.131266	0.0129888	1.3e-24	0.998245
rs2779267	17	26164494	NOS2;LYRM9	intergenic	C	G	G	Y	0.270889	-0.131271	0.0129889	1.3e-24	0.998252
rs9303698	17	26178169	NOS2;LYRM9	intergenic	A	C	C	Y	0.270456	-0.130609	0.013014	2.6e-24	0.996997
rs9903944	17	26180739	NOS2;LYRM9	intergenic	A	G	G	Y	0.270977	-0.130359	0.012998	2.9e-24	0.997813
rs6505510	17	26179790	NOS2;LYRM9	intergenic	C	A	A	Y	0.27064	-0.13021	0.0129996	3.3e-24	0.998407
rs12602424	17	26180871	NOS2;LYRM9	intergenic	C	G	G	Y	0.267367	-0.130051	0.0130423	5.2e-24	0.998345
rs61191560	17	26191466	NOS2;LYRM9	intergenic	CT	C	C	Y	0.259474	-0.130975	0.0131996	7.2e-24	0.987649
rs9895004	17	26187085	NOS2;LYRM9	intergenic	T	G	G	Y	0.26514	-0.129695	0.0130712	9.3e-24	0.999744
rs9674883	17	26188121	NOS2;LYRM9	intergenic	T	C	C	Y	0.265087	-0.129708	0.0130709	9.3e-24	0.999754
rs6505523	17	26192713	NOS2;LYRM9	intergenic	T	C	C	Y	0.265625	-0.129327	0.0130669	1.1e-23	0.997632
rs28510754	17	26190828	NOS2;LYRM9	intergenic	T	A	A	Y	0.264849	-0.128483	0.0130714	2.3e-23	0.998049
rs12602762	17	26194880	NOS2;LYRM9	intergenic	G	A	A	Y	0.26173	-0.127931	0.0131746	6.3e-23	0.992333
rs9909887	17	26195341	NOS2;LYRM9	intergenic	A	C	C	Y	0.26826	-0.125896	0.0130742	1.6e-22	0.993941
rs6505524	17	26197769	NOS2;LYRM9	intergenic	A	C	C	Y	0.266986	-0.125828	0.0130868	2e-22	0.993622
rs12450817	17	26196802	NOS2;LYRM9	intergenic	C	A	A	Y	0.265708	-0.125364	0.0131175	3.6e-22	0.992682
rs3751973	17	26206747	LYRM9	intronic	T	A	A	Y	0.128144	-0.13937	0.0172518	6.8e-16	0.993864
rs148444754	17	26213657	LYRM9	intronic	CTTTCT	C	C	Y	0.130168	-0.136141	0.0171626	1.9e-15	0.991447
rs2297520	17	26108040	NOS2	intronic	T	C	C	Y	0.500625	0.0891485	0.0115277	3.9e-15	0.99664
17:26224760_TA_TAA	17	26224760	LYRM9;LINC01992	intergenic	TA	TAA	TAA	Y	0.129241	-0.136535	0.0173564	3.9e-15	0.979142
rs8082039	17	26230309	LYRM9;LINC01992	intergenic	G	A	A	Y	0.131052	-0.133884	0.0170956	4.5e-15	0.994931
rs34302111	17	26226096	LYRM9;LINC01992	intergenic	T	G	G	Y	0.131258	-0.133537	0.0170649	4.7e-15	0.997678
rs11347876	17	26227697	LYRM9;LINC01992	intergenic	AT	A	A	Y	0.129265	-0.133936	0.0171898	5.4e-15	0.996389
rs7218808	17	26234498	LYRM9;LINC01992	intergenic	G	A	A	N	0.13094	-0.132564	0.0170849	8.9e-15	NA
17:26250939_CTTTATTTATTTA_CTTTATTTA	17	26250939	LYRM9;LINC01992	intergenic	CTTTATTTATTTA	CTTTATTTA	CTTTATTTA	Y	0.130527	-0.134283	0.0172894	9.1e-15	0.975901
rs148681244	17	26239239	LYRM9;LINC01992	intergenic	C	T	T	Y	0.131546	-0.130578	0.0170572	2.1e-14	0.997182
rs113601614	17	26253094	LYRM9;LINC01992	intergenic	G	A	A	Y	0.128561	-0.132318	0.0173887	2.2e-14	0.979627
rs11653617	17	26247888	LYRM9;LINC01992	intergenic	G	A	A	Y	0.131941	-0.129853	0.0170226	2.4e-14	0.999104
rs11654981	17	26250974	LYRM9;LINC01992	intergenic	T	C	C	Y	0.127378	-0.131565	0.0173228	3.1e-14	0.993113
rs8079838	17	26266432	LINC01992	ncRNA_intronic	G	C	C	Y	0.132884	-0.1269	0.0170211	1e-13	0.991449
rs397702452	17	26106756	NOS2	intronic	G	GA	GA	Y	0.495527	0.0845293	0.0115415	1.1e-13	0.995538
rs3729508	17	26109030	NOS2	intronic	T	C	C	N	0.480583	0.0840839	0.0115249	1.1e-13	NA
rs3794767	17	26124605	NOS2	intronic	T	C	C	Y	0.482342	0.083832	0.0115401	1.4e-13	0.995992
rs8082174	17	26262520	LINC01992	ncRNA_intronic	T	C	C	Y	0.134065	-0.125453	0.0169605	1.6e-13	0.991547
rs8070130	17	26263570	LINC01992	ncRNA_intronic	T	C	C	Y	0.133336	-0.124032	0.0169769	3e-13	0.993287
rs9910124	17	26265660	LINC01992	ncRNA_intronic	C	T	T	Y	0.135609	-0.123042	0.0168721	3.4e-13	0.991713
rs9910631	17	26265871	LINC01992	ncRNA_intronic	C	A	A	Y	0.135719	-0.121744	0.0168514	5.7e-13	0.993901
rs78378116	17	26236961	LYRM9;LINC01992	intergenic	C	G	G	Y	0.113491	-0.13238	0.0182808	6.1e-13	0.98506
rs8065748	17	26270608	LINC01992	ncRNA_intronic	A	C	C	Y	0.13644	-0.120955	0.016801	8e-13	0.995581
rs7222245	17	26269413	LINC01992	ncRNA_intronic	A	G	G	N	0.137511	-0.119279	0.0168056	1.4e-12	NA
rs10853180	17	26117407	NOS2	intronic	A	G	G	Y	0.190618	0.0966126	0.0146674	3.7e-12	0.995889
17:26134370_TAA_TA	17	26134370	NOS2;LYRM9	intergenic	TAA	TA	TA	Y	0.120514	-0.12178	0.0180847	1.6e-11	0.954382
rs6505483	17	26126345	NOS2	intronic	A	G	G	Y	0.464085	0.0758614	0.0115451	2e-11	0.996565
rs10459953	17	26127518	NOS2	UTR5	C	G	G	Y	0.466118	0.075551	0.0115597	2.8e-11	0.993788
17:26250606_CTTTATTTATTTA_CTTTA	17	26250606	LYRM9;LINC01992	intergenic	CTTTATTTATTTA	CTTTA	CTTTA	Y	0.152637	-0.108446	0.0164366	3.2e-11	0.959477
rs79964218	17	26242752	LYRM9;LINC01992	intergenic	C	T	T	Y	0.102925	-0.124795	0.0189214	3.3e-11	0.995668
17:26168200_ATGTGTGTGTGTG_A	17	26168200	NOS2;LYRM9	intergenic	ATGTGTGTGTGTG	A	A	Y	0.0855969	-0.129365	0.0214065	6.4e-10	0.930129
rs4473250	17	26008343	LGALS9;NOS2	intergenic	C	T	T	Y	0.516601	0.0689924	0.0115469	1.6e-09	0.991434
rs34795989	17	26021507	LGALS9;NOS2	intergenic	AG	A	A	Y	0.5217	0.0674806	0.0115137	2.6e-09	0.997088
rs62055785	17	26004113	LGALS9;NOS2	intergenic	A	C	C	Y	0.522929	0.0680437	0.0115591	2.7e-09	0.988344
rs66753906	17	26030427	LGALS9;NOS2	intergenic	AGGTCCAAAATGATGAAATTTGAAAATAAGCTCTATTAGGTGCACTATTAAGTAGAAAGAGCCTCTCAAGTTT	A	A	Y	0.521317	0.0673884	0.0115271	2.9e-09	0.994555
rs35092144	17	26046330	LGALS9;NOS2	intergenic	C	A	A	Y	0.521604	0.0673312	0.0115026	2.9e-09	0.998386
rs7207443	17	26004965	LGALS9;NOS2	intergenic	A	T	T	Y	0.519407	0.067614	0.0115206	3e-09	0.997404
rs4561523	17	26018654	LGALS9;NOS2	intergenic	G	A	A	Y	0.522422	0.0672912	0.0115134	3.1e-09	0.99639
rs4794996	17	26012439	LGALS9;NOS2	intergenic	T	C	C	Y	0.522175	0.0671442	0.0115066	3.3e-09	0.997562
rs7218787	17	26013168	LGALS9;NOS2	intergenic	C	T	T	Y	0.522181	0.0671428	0.0115066	3.3e-09	0.997588
rs12450783	17	26013682	LGALS9;NOS2	intergenic	C	T	T	Y	0.522497	0.0671407	0.0115119	3.3e-09	0.996572
rs4280301	17	26015250	LGALS9;NOS2	intergenic	T	C	C	Y	0.522183	0.0671349	0.0115069	3.3e-09	0.997554
rs7222235	17	26017700	LGALS9;NOS2	intergenic	C	A	A	Y	0.52221	0.0671843	0.0115081	3.3e-09	0.997506
rs8064401	17	26017837	LGALS9;NOS2	intergenic	G	A	A	Y	0.52221	0.0671817	0.0115081	3.3e-09	0.997504
rs9907600	17	26007668	LGALS9;NOS2	intergenic	G	A	A	Y	0.519774	0.0673061	0.0115203	3.5e-09	0.997449
rs8069632	17	26014188	LGALS9;NOS2	intergenic	A	G	G	Y	0.522032	0.0670615	0.0115102	3.5e-09	0.996993
rs4795915	17	26022555	LGALS9;NOS2	intergenic	A	G	G	Y	0.522227	0.0669807	0.0115105	3.5e-09	0.997575
rs11871783	17	26042817	LGALS9;NOS2	intergenic	C	T	T	Y	0.521728	0.0669159	0.0115134	3.5e-09	0.996174
rs9903947	17	26021347	LGALS9;NOS2	intergenic	T	C	C	Y	0.52445	0.0671274	0.0115345	3.6e-09	0.995584
rs4239248	17	26022936	LGALS9;NOS2	intergenic	G	C	C	Y	0.52205	0.066989	0.0115141	3.6e-09	0.997
rs8078083	17	26025521	LGALS9;NOS2	intergenic	G	A	A	Y	0.522231	0.0669297	0.01151	3.6e-09	0.997744
rs4795920	17	26026478	LGALS9;NOS2	intergenic	A	G	G	Y	0.522233	0.0668929	0.0115095	3.6e-09	0.997875
rs9892433	17	26027639	LGALS9;NOS2	intergenic	C	T	T	Y	0.522036	0.0668826	0.0115098	3.6e-09	0.997531
rs2314803	17	26039247	LGALS9;NOS2	intergenic	T	C	C	Y	0.524486	0.0667998	0.0115217	3.6e-09	0.997577
rs11080280	17	26024020	LGALS9;NOS2	intergenic	A	G	G	Y	0.522216	0.0669083	0.0115108	3.7e-09	0.997607
rs12944527	17	26028118	LGALS9;NOS2	intergenic	A	T	T	Y	0.52223	0.0668419	0.0115087	3.7e-09	0.998094
rs8080427	17	26029527	LGALS9;NOS2	intergenic	G	A	A	Y	0.522223	0.0668246	0.0115084	3.7e-09	0.998113
rs58595188	17	26030270	LGALS9;NOS2	intergenic	G	A	A	Y	0.522218	0.0668123	0.0115081	3.7e-09	0.998138
rs8071760	17	26031006	LGALS9;NOS2	intergenic	G	A	A	Y	0.522213	0.0668023	0.0115078	3.7e-09	0.998177
rs8075181	17	26031070	LGALS9;NOS2	intergenic	A	G	G	Y	0.522214	0.0668049	0.0115078	3.7e-09	0.998183
rs4795005	17	26040965	LGALS9;NOS2	intergenic	C	T	T	Y	0.522165	0.066764	0.0115058	3.7e-09	0.998418
rs4795008	17	26041042	LGALS9;NOS2	intergenic	C	G	G	Y	0.521879	0.0669037	0.0115181	3.7e-09	0.997359
rs2872752	17	26032194	LGALS9;NOS2	intergenic	C	T	T	Y	0.522157	0.066719	0.0115073	3.8e-09	0.998126
rs7212859	17	26033529	LGALS9;NOS2	intergenic	C	T	T	Y	0.52158	0.0668017	0.0115164	3.8e-09	0.996603
rs11080289	17	26034373	LGALS9;NOS2	intergenic	G	A	A	Y	0.522237	0.066731	0.011507	3.8e-09	0.998385
rs12948602	17	26036529	LGALS9;NOS2	intergenic	G	A	A	Y	0.522196	0.0667315	0.0115053	3.8e-09	0.99852
rs7218693	17	26037089	LGALS9;NOS2	intergenic	G	A	A	Y	0.522195	0.0667314	0.0115053	3.8e-09	0.998522
rs11080293	17	26039063	LGALS9;NOS2	intergenic	C	T	T	Y	0.521962	0.0667331	0.0115103	3.8e-09	0.997732
rs2314804	17	26039372	LGALS9;NOS2	intergenic	A	T	T	Y	0.522185	0.0667313	0.0115052	3.8e-09	0.99851
rs4470194	17	26039588	LGALS9;NOS2	intergenic	G	C	C	Y	0.522194	0.0667298	0.0115052	3.8e-09	0.99853
rs4470195	17	26039635	LGALS9;NOS2	intergenic	G	A	A	Y	0.522194	0.0667298	0.0115052	3.8e-09	0.99853
rs4795947	17	26043331	LGALS9;NOS2	intergenic	G	A	A	Y	0.522189	0.0667316	0.0115052	3.8e-09	0.998517
rs8069953	17	26044426	LGALS9;NOS2	intergenic	A	G	G	Y	0.522193	0.0667288	0.0115051	3.8e-09	0.998543
rs8066729	17	26044677	LGALS9;NOS2	intergenic	G	A	A	Y	0.522193	0.0667295	0.0115051	3.8e-09	0.998543
rs11869120	17	26034580	LGALS9;NOS2	intergenic	G	T	T	Y	0.52215	0.0666728	0.0115065	3.9e-09	0.998272
rs11868504	17	26006516	LGALS9;NOS2	intergenic	A	G	G	Y	0.519519	0.0671686	0.0115312	4e-09	0.995105
rs12942620	17	26046594	LGALS9;NOS2	intergenic	G	A	A	Y	0.52229	0.066715	0.0115188	4e-09	0.996446
rs9898553	17	26049591	LGALS9;NOS2	intergenic	C	T	T	Y	0.522073	0.0666048	0.0115072	4.1e-09	0.998403
rs4795025	17	26051442	LGALS9;NOS2	intergenic	G	T	T	Y	0.523026	0.0665077	0.0115103	4.1e-09	0.998703
rs9914786	17	26051820	LGALS9;NOS2	intergenic	C	T	T	Y	0.523021	0.0664979	0.01151	4.1e-09	0.998716
rs4595848	17	26051903	LGALS9;NOS2	intergenic	G	A	A	Y	0.523022	0.0664952	0.0115101	4.1e-09	0.998694
rs4595847	17	26051709	LGALS9;NOS2	intergenic	G	A	A	Y	0.522942	0.0664428	0.0115115	4.2e-09	0.998541
rs71135804	17	26053120	LGALS9;NOS2	intergenic	A	AAAAATGGACCAATCAGCACTCTGT	AAAAATGGACCAATCAGCACTCTGT	Y	0.522557	0.0665804	0.0115164	4.2e-09	0.997117
rs35699068	17	26054349	LGALS9;NOS2	intergenic	T	TAATA	TAATA	Y	0.523042	0.0664432	0.0115107	4.2e-09	0.998305
rs4795050	17	26078905	LGALS9;NOS2	intergenic	A	G	G	Y	0.518976	0.066568	0.0115338	4.2e-09	0.994382
rs11870138	17	26045686	LGALS9;NOS2	intergenic	C	T	T	Y	0.521586	0.066531	0.0115175	4.4e-09	0.996354
rs9914414	17	26055320	LGALS9;NOS2	intergenic	A	G	G	Y	0.522852	0.0663791	0.011514	4.4e-09	0.997664
rs4542706	17	26012525	LGALS9;NOS2	intergenic	G	A	A	Y	0.525137	0.0666423	0.0115293	4.5e-09	0.996264
rs4318259	17	26015406	LGALS9;NOS2	intergenic	G	A	A	Y	0.523511	0.0666914	0.0115331	4.5e-09	0.992884
rs8066535	17	26016462	LGALS9;NOS2	intergenic	T	C	C	Y	0.52513	0.0664821	0.0115228	4.9e-09	0.996905
rs7221905	17	26017487	LGALS9;NOS2	intergenic	C	A	A	Y	0.524736	0.0665582	0.0115289	4.9e-09	0.994872
rs4795983	17	26053543	LGALS9;NOS2	intergenic	A	G	G	Y	0.522268	0.066159	0.0115219	4.9e-09	0.996614
rs7207200	17	26013276	LGALS9;NOS2	intergenic	A	G	G	Y	0.524971	0.0664211	0.0115289	5.2e-09	0.995346
rs12452162	17	26015769	LGALS9;NOS2	intergenic	C	T	T	Y	0.525176	0.0663666	0.011521	5.2e-09	0.996752
rs9891469	17	26008052	LGALS9;NOS2	intergenic	A	G	G	Y	0.525525	0.0662562	0.0115204	5.4e-09	0.997321
rs12939842	17	26038545	LGALS9;NOS2	intergenic	A	G	G	Y	0.521034	0.0660624	0.0115031	5.4e-09	0.997686
rs4538061	17	26011583	LGALS9;NOS2	intergenic	G	T	T	Y	0.525423	0.0662368	0.0115196	5.5e-09	0.997154
rs7209966	17	26017343	LGALS9;NOS2	intergenic	A	G	G	Y	0.525379	0.0662456	0.0115193	5.5e-09	0.997555
rs7226213	17	26017609	LGALS9;NOS2	intergenic	G	C	C	Y	0.525378	0.0662432	0.0115194	5.5e-09	0.997552
rs7207115	17	26017811	LGALS9;NOS2	intergenic	G	A	A	Y	0.525377	0.0662428	0.0115194	5.5e-09	0.997544
rs4255826	17	26018588	LGALS9;NOS2	intergenic	A	G	G	Y	0.524877	0.0662969	0.0115259	5.5e-09	0.997001
rs4444391	17	26018591	LGALS9;NOS2	intergenic	T	G	G	Y	0.525379	0.0662387	0.0115196	5.5e-09	0.997527
rs10454091	17	26018955	LGALS9;NOS2	intergenic	A	G	G	Y	0.525378	0.0662305	0.0115197	5.5e-09	0.997521
rs10454092	17	26018983	LGALS9;NOS2	intergenic	A	G	G	Y	0.525378	0.0662304	0.0115197	5.5e-09	0.997521
rs7225849	17	26019408	LGALS9;NOS2	intergenic	T	C	C	Y	0.525379	0.0662303	0.0115198	5.5e-09	0.997511
rs4640238	17	26012007	LGALS9;NOS2	intergenic	C	A	A	Y	0.525313	0.0661991	0.0115181	5.6e-09	0.997438
rs112748064	17	26012008	LGALS9;NOS2	intergenic	A	AC	AC	Y	0.525313	0.0661991	0.0115181	5.6e-09	0.997438
rs12601137	17	26012014	LGALS9;NOS2	intergenic	T	A	A	Y	0.525313	0.0661988	0.0115181	5.6e-09	0.997438
rs9897763	17	26013707	LGALS9;NOS2	intergenic	T	C	C	Y	0.525353	0.0661999	0.0115181	5.6e-09	0.997621
rs12946741	17	26013807	LGALS9;NOS2	intergenic	T	G	G	Y	0.525353	0.0662019	0.0115181	5.6e-09	0.997621
rs4795909	17	26014455	LGALS9;NOS2	intergenic	T	A	A	Y	0.525329	0.0661881	0.0115188	5.6e-09	0.997229
rs6505406	17	26015918	LGALS9;NOS2	intergenic	A	G	G	Y	0.525352	0.0661905	0.0115184	5.6e-09	0.997583
rs6505407	17	26015991	LGALS9;NOS2	intergenic	T	C	C	Y	0.525352	0.0661916	0.0115184	5.6e-09	0.997582
rs8072701	17	26015998	LGALS9;NOS2	intergenic	G	A	A	Y	0.525352	0.0661916	0.0115184	5.6e-09	0.997582
rs9889753	17	26019912	LGALS9;NOS2	intergenic	T	C	C	Y	0.525381	0.0661947	0.0115209	5.6e-09	0.997416
rs9898422	17	26021904	LGALS9;NOS2	intergenic	A	G	G	Y	0.525314	0.0661402	0.0115228	5.6e-09	0.997429
rs8080484	17	26014030	LGALS9;NOS2	intergenic	C	T	T	Y	0.525287	0.0661759	0.01152	5.7e-09	0.997508
rs4262998	17	26015644	LGALS9;NOS2	intergenic	C	T	T	Y	0.525119	0.0661938	0.0115234	5.7e-09	0.996788
rs8080568	17	26013937	LGALS9;NOS2	intergenic	G	T	T	Y	0.525222	0.0661508	0.0115212	5.8e-09	0.99712
rs2314800	17	26023795	LGALS9;NOS2	intergenic	C	G	G	Y	0.525156	0.0660399	0.0115275	5.9e-09	0.996713
rs9905155	17	26019859	LGALS9;NOS2	intergenic	G	C	C	Y	0.525211	0.0661007	0.0115213	6e-09	0.997168
rs12938135	17	26021762	LGALS9;NOS2	intergenic	T	A	A	Y	0.525388	0.0660184	0.0115222	6e-09	0.99756
rs8070604	17	26029808	LGALS9;NOS2	intergenic	T	A	A	Y	0.524462	0.0659759	0.0115315	6e-09	0.995724
rs4795913	17	26022310	LGALS9;NOS2	intergenic	C	G	G	Y	0.525388	0.0660045	0.0115222	6.1e-09	0.997514
rs4795914	17	26022381	LGALS9;NOS2	intergenic	A	G	G	Y	0.525387	0.0660058	0.0115221	6.1e-09	0.997585
rs4456548	17	26023126	LGALS9;NOS2	intergenic	C	T	T	Y	0.525389	0.0659944	0.011522	6.1e-09	0.997618
rs9906779	17	26024321	LGALS9;NOS2	intergenic	A	G	G	Y	0.525389	0.0659752	0.0115219	6.1e-09	0.99768
rs12452653	17	26024327	LGALS9;NOS2	intergenic	G	T	T	Y	0.525389	0.0659747	0.0115219	6.1e-09	0.99768
rs12939094	17	26046162	LGALS9;NOS2	intergenic	T	C	C	Y	0.525243	0.0658944	0.0115177	6.1e-09	0.998234
rs8078389	17	26025727	LGALS9;NOS2	intergenic	G	T	T	Y	0.525389	0.0659509	0.0115216	6.2e-09	0.997775
rs2872751	17	26029046	LGALS9;NOS2	intergenic	C	T	T	Y	0.525327	0.0659154	0.0115214	6.2e-09	0.997953
rs9891797	17	26021265	LGALS9;NOS2	intergenic	G	A	A	Y	0.525218	0.0659651	0.0115253	6.3e-09	0.996825
rs2314801	17	26027263	LGALS9;NOS2	intergenic	A	C	C	Y	0.52539	0.0658856	0.0115207	6.3e-09	0.998029
rs4486961	17	26027723	LGALS9;NOS2	intergenic	T	C	C	Y	0.525189	0.0659346	0.011524	6.3e-09	0.997523
rs78509621	17	26027724	LGALS9;NOS2	intergenic	C	T	T	Y	0.525189	0.0659346	0.011524	6.3e-09	0.997523
rs62065957	17	26038386	LGALS9;NOS2	intergenic	GTAAA	ATAAA	ATAAA	Y	0.524824	0.0658685	0.0115254	6.3e-09	0.996887
rs4795949	17	26043721	LGALS9;NOS2	intergenic	C	G	G	Y	0.525335	0.0658211	0.0115174	6.3e-09	0.99853
rs4293435	17	26027855	LGALS9;NOS2	intergenic	G	A	A	Y	0.525387	0.0658642	0.0115204	6.4e-09	0.998103
rs9904785	17	26028138	LGALS9;NOS2	intergenic	G	A	A	Y	0.525386	0.0658602	0.0115204	6.4e-09	0.998103
rs8077333	17	26029956	LGALS9;NOS2	intergenic	C	T	T	Y	0.525375	0.0658363	0.01152	6.4e-09	0.998135
rs9901372	17	26031419	LGALS9;NOS2	intergenic	G	C	C	Y	0.525367	0.0658095	0.0115194	6.4e-09	0.998215
rs4641795	17	26043874	LGALS9;NOS2	intergenic	T	C	C	Y	0.525304	0.0657904	0.0115176	6.4e-09	0.998436
rs9895453	17	26110757	NOS2	intronic	C	T	T	Y	0.429668	0.067629	0.0116508	6.4e-09	0.998327
rs4795006	17	26040981	LGALS9;NOS2	intergenic	T	C	C	Y	0.525348	0.0657466	0.0115171	6.5e-09	0.998542
rs4795945	17	26041940	LGALS9;NOS2	intergenic	T	A	A	Y	0.525338	0.0657517	0.0115173	6.5e-09	0.998486
rs2314805	17	26042508	LGALS9;NOS2	intergenic	C	A	A	Y	0.525344	0.0657479	0.0115171	6.5e-09	0.998523
rs56384824	17	26049920	LGALS9;NOS2	intergenic	G	C	C	Y	0.522881	0.0658449	0.0115161	6.5e-09	0.997778
rs4239246	17	26012188	LGALS9;NOS2	intergenic	G	A	A	Y	0.525482	0.0659198	0.0115199	6.6e-09	0.997388
rs12940662	17	26046691	LGALS9;NOS2	intergenic	T	C	C	Y	0.525244	0.0657522	0.0115183	6.6e-09	0.998115
rs9909483	17	26047125	LGALS9;NOS2	intergenic	C	A	A	Y	0.524938	0.0657879	0.0115242	6.7e-09	0.997664
rs9908208	17	26048476	LGALS9;NOS2	intergenic	T	C	C	Y	0.525255	0.0657316	0.0115179	6.7e-09	0.998419
rs9303680	17	26054382	LGALS9;NOS2	intergenic	A	C	C	Y	0.526176	0.0655621	0.0115229	6.8e-09	0.99826
rs8081491	17	26040648	LGALS9;NOS2	intergenic	T	G	G	Y	0.525158	0.0656936	0.0115215	6.9e-09	0.997684
rs2227735	17	26693258	SEBOX;VTN	intergenic	C	T	T	Y	0.924603	0.125623	0.0217947	6.9e-09	0.999358
rs9897417	17	26021423	LGALS9;NOS2	intergenic	A	G	G	Y	0.524968	0.0658029	0.0115301	7e-09	0.995942
rs4795024	17	26051204	LGALS9;NOS2	intergenic	A	G	G	Y	0.502262	0.0651241	0.0115295	7e-09	0.992468
rs4368204	17	26052000	LGALS9;NOS2	intergenic	C	T	T	Y	0.52615	0.0655103	0.011522	7e-09	0.998429
rs7222887	17	26052459	LGALS9;NOS2	intergenic	T	C	C	Y	0.52618	0.0655007	0.0115224	7.1e-09	0.998597
rs58137738	17	26052862	LGALS9;NOS2	intergenic	GT	G	G	Y	0.526184	0.0654915	0.0115225	7.1e-09	0.998529
rs2071379	17	26695832	VTN	intronic	A	G	G	Y	0.92462	0.125532	0.0217961	7.1e-09	0.999745
rs2872749	17	26023208	LGALS9;NOS2	intergenic	T	G	G	Y	0.525184	0.0656357	0.011525	7.4e-09	0.997445
rs4595846	17	26051702	LGALS9;NOS2	intergenic	G	T	T	N	0.512241	0.0654084	0.0114935	7.5e-09	NA
rs4569344	17	26006295	LGALS9;NOS2	intergenic	T	C	C	Y	0.508617	0.0657011	0.0115123	7.6e-09	0.996506
rs9913917	17	26055130	LGALS9;NOS2	intergenic	A	G	G	Y	0.525691	0.065361	0.01153	7.8e-09	0.996697
rs4795020	17	26050135	LGALS9;NOS2	intergenic	G	C	C	Y	0.52466	0.065321	0.0115235	7.9e-09	0.99696
rs4795962	17	26050741	LGALS9;NOS2	intergenic	T	G	G	Y	0.525337	0.0653443	0.0115246	8e-09	0.998615
17:26013746_CTTT_CT	17	26013746	LGALS9;NOS2	intergenic	CTTT	CT	CT	Y	0.524699	0.0654246	0.0115243	8.4e-09	0.9965
rs953528	17	26068790	LGALS9;NOS2	intergenic	G	A	A	Y	0.517964	0.0650973	0.0115037	8.4e-09	0.999224
rs953527	17	26068742	LGALS9;NOS2	intergenic	G	A	A	Y	0.517904	0.0650888	0.0115128	8.5e-09	0.997729
rs7223980	17	26074106	LGALS9;NOS2	intergenic	A	C	C	Y	0.517495	0.06507	0.0115094	8.5e-09	0.998047
rs4471732	17	26061232	LGALS9;NOS2	intergenic	A	G	G	Y	0.517876	0.0650971	0.0115135	8.6e-09	0.997835
rs7221034	17	26074518	LGALS9;NOS2	intergenic	G	A	A	Y	0.51788	0.0649933	0.0115005	8.6e-09	0.999778
rs2314807	17	26068550	LGALS9;NOS2	intergenic	C	T	T	Y	0.517967	0.0650221	0.0115041	8.8e-09	0.999175
rs4795961	17	26050450	LGALS9;NOS2	intergenic	T	C	C	Y	0.524914	0.065206	0.0115189	8.9e-09	0.998594
rs8072368	17	26072449	LGALS9;NOS2	intergenic	C	T	T	Y	0.51773	0.064916	0.0115075	9.3e-09	0.998663
rs9898308	17	26059738	LGALS9;NOS2	intergenic	T	G	G	Y	0.517982	0.064962	0.0115163	9.4e-09	0.997395
rs9900882	17	26064836	LGALS9;NOS2	intergenic	G	A	A	Y	0.518168	0.0648705	0.0115052	9.5e-09	0.998928
rs4796021	17	26077317	LGALS9;NOS2	intergenic	A	T	T	Y	0.51182	0.0647489	0.011487	9.5e-09	0.99767
rs112332576	17	26063994	LGALS9;NOS2	intergenic	G	GAATA	GAATA	Y	0.518118	0.0648577	0.0115063	9.6e-09	0.998797
rs4796017	17	26074991	LGALS9;NOS2	intergenic	A	G	G	Y	0.517904	0.0647362	0.0114995	9.7e-09	0.999835
rs2227736	17	26693231	SEBOX;VTN	intergenic	G	C	C	Y	0.924555	0.124256	0.0217972	9.8e-09	0.99906
rs6505077	17	26715948	SARM1	intronic	G	C	C	Y	0.924701	0.124542	0.0218026	9.9e-09	0.999253
rs4795984	17	26053590	LGALS9;NOS2	intergenic	G	A	A	Y	0.524282	0.0649512	0.0115422	1e-08	0.993279
rs8065793	17	26076626	LGALS9;NOS2	intergenic	C	T	T	Y	0.511607	0.0645609	0.0114837	1e-08	0.998537
rs34660379	17	26710570	SARM1	intronic	G	A	A	Y	0.0734589	-0.125916	0.0220654	1e-08	0.9984
rs7207044	17	26075524	LGALS9;NOS2	intergenic	G	A	A	Y	0.516919	0.0645553	0.0115051	1.1e-08	0.99883
17:26660098_AAC_A	17	26660098	IFT20	intronic	AAC	A	A	Y	0.0737486	-0.131816	0.0229722	1.1e-08	0.92386
17:26062666_CTTTTGTTTTGTTTTG_CTTTTG	17	26062666	LGALS9;NOS2	intergenic	CTTTTGTTTTGTTTTG	CTTTTG	CTTTTG	Y	0.503227	0.0647491	0.0115272	1.2e-08	0.992864
rs4796023	17	26078694	LGALS9;NOS2	intergenic	T	C	C	Y	0.515052	0.0643548	0.0115038	1.2e-08	0.996562
rs6505469	17	26111886	NOS2	intronic	T	A	A	Y	0.432789	0.0661712	0.0116353	1.3e-08	0.997978
rs35648626	17	26702582	SARM1	intronic	A	C	C	Y	0.0731146	-0.125559	0.0221608	1.3e-08	0.992698
rs7216646	17	26074391	LGALS9;NOS2	intergenic	C	A	A	Y	0.520802	0.0642086	0.011517	1.4e-08	0.999338
rs62066359	17	26241077	LYRM9;LINC01992	intergenic	A	C	C	Y	0.115542	-0.0998438	0.018149	1.4e-08	0.991559
rs7221564	17	26066578	LGALS9;NOS2	intergenic	C	T	T	Y	0.521206	0.0640716	0.0115174	1.5e-08	0.999125
rs8065984	17	26072644	LGALS9;NOS2	intergenic	T	C	C	Y	0.520712	0.0640049	0.0115143	1.5e-08	0.998765
rs4796015	17	26074585	LGALS9;NOS2	intergenic	A	C	C	Y	0.520765	0.0640139	0.0115165	1.5e-08	0.998332
rs11375287	17	26074595	LGALS9;NOS2	intergenic	A	AT	AT	Y	0.520999	0.0640396	0.0115223	1.5e-08	0.997399
rs1889024	17	26060246	LGALS9;NOS2	intergenic	A	G	G	Y	0.521171	0.0639482	0.0115274	1.6e-08	0.997462
rs34315676	17	26064891	LGALS9;NOS2	intergenic	C	CT	CT	Y	0.521186	0.063928	0.0115185	1.6e-08	0.998883
rs9891098	17	26065018	LGALS9;NOS2	intergenic	T	G	G	Y	0.521087	0.0639557	0.011521	1.6e-08	0.998456
rs4795046	17	26070281	LGALS9;NOS2	intergenic	C	A	A	Y	0.521123	0.0639493	0.0115144	1.6e-08	0.999464
rs6505437	17	26067124	LGALS9;NOS2	intergenic	T	A	A	Y	0.521054	0.0637889	0.0115187	1.7e-08	0.998827
rs8076777	17	26068172	LGALS9;NOS2	intergenic	A	C	C	Y	0.521194	0.0637871	0.0115159	1.7e-08	0.999234
rs11080319	17	26069908	LGALS9;NOS2	intergenic	T	C	C	Y	0.521128	0.0637394	0.0115144	1.7e-08	0.999437
rs4795047	17	26070642	LGALS9;NOS2	intergenic	A	G	G	Y	0.52112	0.0637505	0.0115138	1.7e-08	0.999515
rs6505439	17	26072056	LGALS9;NOS2	intergenic	A	G	G	Y	0.521112	0.0637662	0.0115133	1.7e-08	0.999539
rs6505440	17	26075795	LGALS9;NOS2	intergenic	C	G	G	Y	0.520627	0.0636165	0.0115135	1.8e-08	0.999129
rs2531882	17	26154025	NOS2;LYRM9	intergenic	T	C	C	Y	0.399642	0.0637044	0.011745	1.8e-08	0.997806
17:26624563_A_<DEL>	17	26624563	KRT18P55	ncRNA_intronic	A	<DEL>	<DEL>	Y	0.0722775	-0.126549	0.0225895	1.8e-08	0.976693
rs4796018	17	26075070	LGALS9;NOS2	intergenic	G	A	A	N	0.520278	0.0634917	0.0115248	1.9e-08	NA
rs4796016	17	26074649	LGALS9;NOS2	intergenic	C	T	T	Y	0.513679	0.0631214	0.0114903	2.2e-08	0.999043
rs7215373	17	26075500	LGALS9;NOS2	intergenic	T	C	C	Y	0.520107	0.0632974	0.0115163	2.2e-08	0.998909
rs9897597	17	26059426	LGALS9;NOS2	intergenic	T	C	C	Y	0.521555	0.0632202	0.0115447	2.5e-08	0.995257
rs2239910	17	26723666	SARM1;SLC46A1	UTR3	A	C	C	Y	0.924048	0.119907	0.0217728	2.8e-08	0.992973
rs10512428	17	26268925	LINC01992	ncRNA_intronic	G	C	C	Y	0.409126	0.0621992	0.0117404	3e-08	0.997412
rs11080321	17	26082546	LGALS9;NOS2	intergenic	G	T	T	Y	0.505842	0.0626224	0.0115487	3.1e-08	0.987958
rs4795055	17	26082549	LGALS9;NOS2	intergenic	A	C	C	Y	0.505843	0.062622	0.0115487	3.1e-08	0.987959
rs2108952	17	26181865	NOS2;LYRM9	intergenic	C	T	T	Y	0.602618	-0.0625755	0.0117834	3.5e-08	0.996586
rs11080045	17	26265269	LINC01992	ncRNA_intronic	C	G	G	Y	0.409187	0.0619119	0.0117491	3.5e-08	0.996292
rs75314802	17	26253591	LYRM9;LINC01992	intergenic	CT	C	C	Y	0.578735	-0.0619729	0.0116727	3.6e-08	0.995533
rs8082467	17	26253468	LYRM9;LINC01992	intergenic	G	A	A	Y	0.578834	-0.0617512	0.0116547	3.9e-08	0.997785
rs34256002	17	26272308	LINC01992	ncRNA_intronic	G	C	C	Y	0.409368	0.0620275	0.0118046	4e-08	0.988825
rs2073868	17	26675265	POLDIP2	intronic	C	T	T	Y	0.067015	-0.125929	0.0230991	4.2e-08	0.996498
rs739439	17	26723822	SARM1;SLC46A1	UTR3	C	T	T	Y	0.0728672	-0.120873	0.0221804	4.2e-08	0.992651
rs35106758	17	26263783	LINC01992	ncRNA_intronic	C	A	A	Y	0.408917	0.0615445	0.0117741	4.6e-08	0.993583
rs76800089	6	24773659	C6orf62;GMNN	intergenic	C	T	T	Y	0.0610488	0.258303	0.0242396	1.3e-27	0.991363
rs3756810	6	24775839	GMNN	intronic	T	C	C	Y	0.0614813	0.257136	0.0241317	1.6e-27	0.995924
6:24767407_ATTTTTT_ATTCTTTTTT	6	24767407	C6orf62;GMNN	intergenic	ATTTTTT	ATTCTTTTTT	ATTCTTTTTT	Y	0.0597913	0.262725	0.0245951	1.7e-27	0.984702
rs6935339	6	24769671	C6orf62;GMNN	intergenic	A	C	C	Y	0.061505	0.257283	0.0241555	1.7e-27	0.993201
rs6940028	6	24769825	C6orf62;GMNN	intergenic	C	T	T	Y	0.0610557	0.258283	0.0242686	1.7e-27	0.9903
rs113535168	6	24766259	C6orf62;GMNN	intergenic	T	G	G	Y	0.0613036	0.257173	0.0241815	1.8e-27	0.994321
rs9467312	6	24781308	GMNN	intronic	A	G	G	Y	0.0616294	0.256019	0.0240763	1.8e-27	0.996973
rs6934938	6	24769460	C6orf62;GMNN	intergenic	A	C	C	Y	0.061298	0.257389	0.0242078	1.9e-27	0.990709
rs3756809	6	24776597	GMNN	intronic	G	T	T	Y	0.0614775	0.256657	0.0241241	1.9e-27	0.996805
rs6456635	6	24778195	GMNN	intronic	G	T	T	Y	0.0616641	0.255954	0.0240705	1.9e-27	0.998292
rs9467309	6	24778543	GMNN	intronic	G	A	A	Y	0.0616669	0.255942	0.0240695	1.9e-27	0.99834
rs9461068	6	24779762	GMNN	intronic	C	T	T	Y	0.0616757	0.255897	0.0240651	1.9e-27	0.998544
rs16889688	6	24780725	GMNN	intronic	C	T	T	Y	0.0616803	0.255885	0.024063	1.9e-27	0.998644
rs9467311	6	24781239	GMNN	intronic	G	C	C	Y	0.0616831	0.255851	0.0240621	1.9e-27	0.998662
rs140482119	6	24781467	GMNN	intronic	A	AAAT	AAAT	Y	0.0616842	0.255833	0.024062	1.9e-27	0.998654
rs2307307	6	24781719	GMNN	exonic	G	C	C	Y	0.0616852	0.255798	0.0240618	1.9e-27	0.998648
rs2307306	6	24781735	GMNN	exonic	C	T	T	Y	0.0616847	0.255796	0.0240619	1.9e-27	0.998648
rs9467319	6	24797412	ARMH2	downstream	T	A	A	Y	0.0616223	0.256149	0.024079	1.9e-27	0.998338
rs3756812	6	24775306	GMNN	UTR5	G	C	C	Y	0.0616101	0.256032	0.0240918	2e-27	0.997353
rs3756811	6	24775466	GMNN	UTR5	G	C	C	Y	0.0616129	0.256026	0.0240906	2e-27	0.997399
rs377739648	6	24776182	GMNN	intronic	C	CTAAA	CTAAA	Y	0.0616266	0.25603	0.024086	2e-27	0.997599
rs9295632	6	24772715	C6orf62;GMNN	intergenic	G	A	A	Y	0.0615103	0.256167	0.0241186	2.1e-27	0.995168
rs78380726	6	24773371	C6orf62;GMNN	intergenic	G	A	A	Y	0.0615758	0.256015	0.0241017	2.1e-27	0.99695
rs76699591	6	24773458	C6orf62;GMNN	intergenic	A	G	G	Y	0.0615765	0.256031	0.0241015	2.1e-27	0.996968
rs111401577	6	24773474	C6orf62;GMNN	intergenic	A	G	G	Y	0.0615767	0.256029	0.0241014	2.1e-27	0.996973
rs6456634	6	24774134	C6orf62;GMNN	intergenic	T	G	G	Y	0.0615891	0.256032	0.0240983	2.1e-27	0.997079
rs73396407	6	24774297	GMNN	upstream	A	G	G	Y	0.0615917	0.256031	0.0240975	2.1e-27	0.997114
rs9467303	6	24772203	C6orf62;GMNN	intergenic	C	T	T	Y	0.061556	0.255981	0.0241064	2.2e-27	0.996782
rs9467304	6	24772224	C6orf62;GMNN	intergenic	G	C	C	Y	0.0615564	0.255978	0.0241063	2.2e-27	0.996784
rs73396404	6	24773030	C6orf62;GMNN	intergenic	T	C	C	Y	0.0615695	0.256015	0.0241033	2.2e-27	0.996899
rs9461067	6	24771689	C6orf62;GMNN	intergenic	A	G	G	Y	0.0615467	0.255951	0.0241079	2.3e-27	0.996748
rs9467284	6	24763075	C6orf62;GMNN	intergenic	G	A	A	Y	0.0614309	0.256183	0.0241404	2.4e-27	0.994153
rs73394577	6	24764535	C6orf62;GMNN	intergenic	T	C	C	Y	0.0614322	0.256204	0.0241395	2.4e-27	0.99495
rs9467285	6	24763149	C6orf62;GMNN	intergenic	A	G	G	Y	0.0614836	0.256008	0.0241258	2.5e-27	0.995894
rs9467286	6	24763168	C6orf62;GMNN	intergenic	C	T	T	Y	0.0614834	0.255994	0.0241257	2.5e-27	0.99591
rs9467289	6	24763445	C6orf62;GMNN	intergenic	A	T	T	Y	0.0614831	0.255914	0.0241229	2.5e-27	0.996118
rs9467295	6	24765728	C6orf62;GMNN	intergenic	A	G	G	Y	0.0614291	0.255937	0.0241311	2.5e-27	0.994914
rs9461065	6	24767817	C6orf62;GMNN	intergenic	G	A	A	Y	0.0615019	0.255781	0.0241141	2.5e-27	0.996624
rs73394591	6	24768181	C6orf62;GMNN	intergenic	G	T	T	Y	0.0615067	0.255788	0.0241136	2.5e-27	0.996625
rs77879485	6	24768449	C6orf62;GMNN	intergenic	C	T	T	Y	0.0615093	0.255811	0.0241134	2.5e-27	0.996623
rs199644714	6	24768597	C6orf62;GMNN	intergenic	AAAC	A	A	Y	0.0615113	0.25581	0.0241132	2.5e-27	0.996623
rs79250265	6	24763575	C6orf62;GMNN	intergenic	G	C	C	Y	0.0614823	0.255892	0.0241226	2.6e-27	0.996162
rs73394575	6	24764427	C6orf62;GMNN	intergenic	G	A	A	Y	0.0614807	0.255771	0.0241191	2.6e-27	0.99646
rs12183400	6	24764866	C6orf62;GMNN	intergenic	T	C	C	Y	0.0613477	0.256131	0.0241638	2.6e-27	0.994047
rs9461061	6	24764977	C6orf62;GMNN	intergenic	T	C	C	Y	0.061482	0.255735	0.0241169	2.6e-27	0.996601
rs9461062	6	24764984	C6orf62;GMNN	intergenic	C	T	T	Y	0.061482	0.255735	0.0241169	2.6e-27	0.996601
rs9461063	6	24765110	C6orf62;GMNN	intergenic	G	T	T	Y	0.061482	0.255737	0.024117	2.6e-27	0.996601
rs9467290	6	24765206	C6orf62;GMNN	intergenic	G	A	A	Y	0.0614818	0.255748	0.024117	2.6e-27	0.996604
rs140088072	6	24765314	C6orf62;GMNN	intergenic	T	TAAAG	TAAAG	Y	0.0614816	0.255741	0.0241171	2.6e-27	0.99661
rs9467291	6	24765401	C6orf62;GMNN	intergenic	A	G	G	Y	0.0614823	0.255751	0.024117	2.6e-27	0.996604
rs9461064	6	24765548	C6orf62;GMNN	intergenic	C	T	T	Y	0.0614825	0.255756	0.024117	2.6e-27	0.996603
rs9467292	6	24765555	C6orf62;GMNN	intergenic	A	G	G	Y	0.0614825	0.255756	0.024117	2.6e-27	0.996603
rs9467293	6	24765577	C6orf62;GMNN	intergenic	A	G	G	Y	0.0614825	0.255756	0.024117	2.6e-27	0.996604
rs9467294	6	24765614	C6orf62;GMNN	intergenic	G	A	A	Y	0.0614828	0.25576	0.024117	2.6e-27	0.996603
rs9467296	6	24765768	C6orf62;GMNN	intergenic	G	A	A	Y	0.0614828	0.255776	0.024117	2.6e-27	0.996604
rs9467297	6	24765827	C6orf62;GMNN	intergenic	G	C	C	Y	0.0613947	0.256053	0.0241415	2.6e-27	0.995661
rs137936111	6	24766114	C6orf62;GMNN	intergenic	C	T	T	Y	0.0614843	0.255768	0.0241167	2.6e-27	0.996609
rs6917565	6	24766746	C6orf62;GMNN	intergenic	G	A	A	Y	0.0614927	0.255719	0.0241148	2.6e-27	0.996627
rs6901466	6	24766814	C6orf62;GMNN	intergenic	T	G	G	Y	0.0614927	0.255714	0.0241148	2.6e-27	0.996631
rs73728683	6	24767009	C6orf62;GMNN	intergenic	A	C	C	Y	0.0614933	0.255721	0.0241147	2.6e-27	0.996639
rs73394578	6	24764624	C6orf62;GMNN	intergenic	A	C	C	Y	0.0614811	0.255737	0.0241178	2.7e-27	0.996542
rs60473933	6	24765233	C6orf62;GMNN	intergenic	CTG	C	C	Y	0.0615998	0.255589	0.0241136	2.7e-27	0.995728
rs9467316	6	24784052	GMNN	intronic	C	T	T	Y	0.0617161	0.254971	0.0240504	2.7e-27	0.998963
rs9467317	6	24784095	GMNN	intronic	G	T	T	Y	0.0617161	0.254971	0.0240504	2.7e-27	0.998964
rs58898420	6	24784891	GMNN	intronic	G	A	A	Y	0.0617179	0.254954	0.02405	2.7e-27	0.998967
rs10946726	6	24785039	GMNN	intronic	T	C	C	Y	0.0617179	0.254949	0.0240499	2.7e-27	0.99897
rs2295735	6	24785688	GMNN	intronic	A	G	G	Y	0.0617195	0.254905	0.0240493	2.7e-27	0.99899
rs9467318	6	24786577	GMNN	downstream	A	G	G	Y	0.0617189	0.254898	0.0240487	2.7e-27	0.999023
rs7771462	6	24787103	GMNN	downstream	G	A	A	Y	0.0617195	0.25489	0.0240485	2.7e-27	0.999029
rs7771372	6	24787245	GMNN	downstream	C	T	T	Y	0.0617197	0.254881	0.0240485	2.7e-27	0.999029
rs73396430	6	24787607	GMNN;ARMH2	intergenic	A	G	G	Y	0.0617203	0.254859	0.0240484	2.8e-27	0.999032
rs9461069	6	24788004	GMNN;ARMH2	intergenic	G	C	C	Y	0.0617213	0.254847	0.0240481	2.8e-27	0.999035
rs56208026	6	24788067	GMNN;ARMH2	intergenic	C	G	G	Y	0.0617214	0.25484	0.024048	2.8e-27	0.999047
rs58334728	6	24788741	GMNN;ARMH2	intergenic	C	T	T	Y	0.061722	0.254818	0.0240477	2.8e-27	0.999059
rs9467283	6	24763074	C6orf62;GMNN	intergenic	T	C	C	Y	0.0615748	0.255386	0.0241181	2.9e-27	0.994133
rs6912564	6	24790705	GMNN;ARMH2	intergenic	A	G	G	Y	0.0617239	0.254758	0.0240464	2.9e-27	0.999117
rs6917813	6	24791019	GMNN;ARMH2	intergenic	G	C	C	Y	0.0617248	0.254738	0.0240463	2.9e-27	0.999122
rs73394570	6	24763513	C6orf62;GMNN	intergenic	G	C	C	Y	0.0617344	0.255213	0.0240707	3e-27	0.996005
rs16889670	6	24764742	C6orf62;GMNN	intergenic	A	G	G	Y	0.0614177	0.25579	0.024141	3e-27	0.995857
rs34320469	6	24792533	GMNN;ARMH2	intergenic	CA	C	C	Y	0.0617331	0.254516	0.0240437	3.1e-27	0.999196
rs7357034	6	24792556	GMNN;ARMH2	intergenic	A	G	G	Y	0.0617331	0.254514	0.0240437	3.1e-27	0.999198
rs138532484	6	24792584	GMNN;ARMH2	intergenic	TG	T	T	Y	0.0617068	0.254553	0.0240533	3.2e-27	0.998655
rs9295634	6	24792851	GMNN;ARMH2	intergenic	T	A	A	Y	0.0617344	0.254465	0.0240431	3.2e-27	0.999226
rs73396453	6	24796454	GMNN;ARMH2	intergenic	A	G	G	Y	0.0617225	0.254635	0.0240519	3.2e-27	0.998787
rs138532484	6	24792585	GMNN;ARMH2	intergenic	G	<DEL>	<DEL>	Y	0.0616669	0.254664	0.0240675	3.3e-27	0.997931
rs7356832	6	24794140	GMNN;ARMH2	intergenic	G	A	A	Y	0.0617324	0.254456	0.0240439	3.3e-27	0.999223
rs147051198	6	24764147	C6orf62;GMNN	intergenic	G	GTAAT	GTAAT	Y	0.0612978	0.255849	0.0241723	3.4e-27	0.995007
rs9467288	6	24763232	C6orf62;GMNN	intergenic	C	T	T	Y	0.0617282	0.255622	0.0241536	3.6e-27	0.992253
rs7775042	6	24770343	C6orf62;GMNN	intergenic	A	G	G	Y	0.0605521	0.258253	0.0244118	3.9e-27	0.984855
rs11304140	6	24776330	GMNN	intronic	CT	C	C	Y	0.0626319	0.256794	0.0242741	3.9e-27	0.967196
rs60794509	6	24769093	C6orf62;GMNN	intergenic	A	G	G	Y	0.0639153	0.25289	0.0239876	4.1e-27	0.973209
rs113944235	6	24764227	C6orf62;GMNN	intergenic	A	G	G	Y	0.0600901	0.258668	0.0245026	4.2e-27	0.985376
rs6916816	6	24766453	C6orf62;GMNN	intergenic	C	T	T	Y	0.0610331	0.25599	0.0242477	4.3e-27	0.991959
rs6939757	6	24766460	C6orf62;GMNN	intergenic	T	C	C	Y	0.0610331	0.25599	0.0242477	4.3e-27	0.991959
rs9461060	6	24764922	C6orf62;GMNN	intergenic	T	C	C	Y	0.0612722	0.254486	0.0241853	6.2e-27	0.995107
rs9467305	6	24775150	GMNN	upstream	C	G	G	Y	0.0616204	0.254115	0.024129	6.6e-27	0.994001
rs59587218	6	24791690	GMNN;ARMH2	intergenic	A	C	C	Y	0.0605909	0.257036	0.0244215	7.1e-27	0.9866
rs7757501	6	24770483	C6orf62;GMNN	intergenic	T	C	C	Y	0.0595694	0.259504	0.0246291	7.7e-27	0.985657
rs28561768	6	24791865	GMNN;ARMH2	intergenic	C	T	T	Y	0.0612654	0.253568	0.0241976	1.1e-26	0.994322
rs73396439	6	24789879	GMNN;ARMH2	intergenic	A	G	G	Y	0.0604121	0.256294	0.024467	1.2e-26	0.983662
rs73394572	6	24764101	C6orf62;GMNN	intergenic	G	A	A	Y	0.0620056	0.251807	0.0240736	1.3e-26	0.993965
rs3813682	6	24797815	ARMH2	exonic	A	T	T	Y	0.0605535	0.254544	0.0243432	1.3e-26	0.990781
rs60716450	6	24783114	GMNN	intronic	GA	G	G	Y	0.0638293	0.250319	0.0238986	1.4e-26	0.983623
rs59427770	6	24793258	GMNN;ARMH2	intergenic	C	T	T	N	0.0622551	0.249593	0.0239717	1.6e-26	NA
rs59904886	6	24799243	ARMH2	upstream	A	G	G	Y	0.0607966	0.25487	0.0245506	3.2e-26	0.973343
rs80261858	6	24799858	ARMH2	upstream	A	G	G	Y	0.0608542	0.255235	0.0246193	3.9e-26	0.968032
rs149947313	6	24799863	ARMH2	upstream	TCTTTAAAGAGCTG	T	T	Y	0.0608565	0.255218	0.0246195	3.9e-26	0.967977
rs9461071	6	24800160	ARMH2;RIPOR2	intergenic	C	A	A	Y	0.0608542	0.2553	0.0246603	4.5e-26	0.965159
rs60641294	6	24800192	ARMH2;RIPOR2	intergenic	T	TC	TC	Y	0.0609112	0.255587	0.0246856	4.6e-26	0.962038
rs199597331	6	24773746	C6orf62;GMNN	intergenic	C	CA	CA	Y	0.0599066	0.255325	0.0246716	4.9e-26	0.97811
6:24801937_A_AATAAAT	6	24801937	ARMH2;RIPOR2	intergenic	A	AATAAAT	AATAAAT	Y	0.0619304	0.255392	0.024631	5.7e-26	0.958262
rs11968288	6	24802199	ARMH2;RIPOR2	intergenic	G	C	C	Y	0.0611212	0.254306	0.0247516	1.2e-25	0.957383
rs13209580	6	24803080	ARMH2;RIPOR2	intergenic	C	T	T	Y	0.0614011	0.253177	0.0246991	2.3e-25	0.956607
rs141767609	6	24800759	ARMH2;RIPOR2	intergenic	AT	A	A	Y	0.064062	0.250198	0.0246309	4.3e-25	0.927864
rs4078356	6	24803317	ARMH2;RIPOR2	intergenic	T	C	C	Y	0.0607515	0.252077	0.0248022	5e-25	0.95714
rs4513786	6	24827655	RIPOR2	intronic	G	C	C	Y	0.953952	-0.240813	0.0274568	6.8e-19	0.997979
rs9358804	6	24825511	RIPOR2	exonic	A	G	G	N	0.953937	-0.239293	0.0274438	1.1e-18	NA
rs4712856	6	24822304	RIPOR2	intronic	T	G	G	Y	0.955264	-0.239255	0.0279163	3.7e-18	0.998008
rs4076540	6	24803787	RIPOR2	downstream	C	T	T	Y	0.132803	0.149546	0.0174431	1e-17	0.955782
rs4076539	6	24803912	RIPOR2	downstream	G	T	T	Y	0.133003	0.149473	0.0174246	1e-17	0.956721
rs9467322	6	24810644	RIPOR2	intronic	A	T	T	Y	0.955421	-0.23459	0.0279541	1.6e-17	0.999409
rs5875004	6	24803898	RIPOR2	downstream	A	AT	AT	Y	0.132438	0.148095	0.0174707	2.3e-17	0.956423
rs70974932	6	24736679	C6orf62;GMNN	intergenic	GAAAGA	GAAAAGA	GAAAAGA	Y	0.115915	0.145735	0.0180583	5.6e-16	0.989337
6:24770109_G_GTTATTATTATTATTATTATTA	6	24770109	C6orf62;GMNN	intergenic	G	GTTATTATTATTATTATTATTA	GTTATTATTATTATTATTATTA	Y	0.0324572	0.266789	0.0347035	1.7e-15	0.880854
rs796153875	6	24630926	KIAA0319	intronic	T	C	C	Y	0.0345154	0.240892	0.0322503	6.5e-14	0.963855
rs75567928	6	24730494	C6orf62;GMNN	intergenic	G	A	A	Y	0.0363516	0.229011	0.0308118	7.7e-14	0.995615
rs2754771	6	24752634	C6orf62;GMNN	intergenic	A	G	G	Y	0.0361183	0.230318	0.031074	8.6e-14	0.997581
rs2493334	6	24751372	C6orf62;GMNN	intergenic	C	T	T	Y	0.0358402	0.230582	0.031093	9.2e-14	0.995776
rs76335803	6	24724202	C6orf62;GMNN	intergenic	G	A	A	Y	0.0342939	0.2346	0.0316824	1.1e-13	0.995046
rs149500434	6	24724739	C6orf62;GMNN	intergenic	G	A	A	Y	0.0342495	0.234747	0.0316851	1.1e-13	0.995695
rs113910363	6	24725262	C6orf62;GMNN	intergenic	AGG	A	A	Y	0.0342618	0.234834	0.0316808	1.1e-13	0.99565
rs2817741	6	24745396	C6orf62;GMNN	intergenic	G	A	A	Y	0.0358539	0.229425	0.0310317	1.1e-13	0.99619
rs2817742	6	24746065	C6orf62;GMNN	intergenic	G	A	A	Y	0.0358525	0.229506	0.0310357	1.1e-13	0.996057
rs2817743	6	24746826	C6orf62;GMNN	intergenic	G	A	A	Y	0.0358516	0.229597	0.0310405	1.1e-13	0.995931
rs114109333	6	24724079	C6orf62;GMNN	intergenic	G	A	A	Y	0.0342339	0.234603	0.0316887	1.2e-13	0.995811
rs78497418	6	24737641	C6orf62;GMNN	intergenic	C	A	A	Y	0.03586	0.228443	0.0309883	1.3e-13	0.998112
rs138415485	6	24733872	C6orf62;GMNN	intergenic	G	A	A	Y	0.03585	0.228069	0.0310019	1.4e-13	0.997128
rs145480182	6	24732777	C6orf62;GMNN	intergenic	A	G	G	Y	0.0358476	0.227957	0.0310063	1.5e-13	0.996876
6:24808990_CTT_CTTT	6	24808990	RIPOR2	intronic	CTT	CTTT	CTTT	Y	0.0307899	0.263888	0.0365307	1.6e-13	0.833569
rs113201199	6	24727158	C6orf62;GMNN	intergenic	C	T	T	Y	0.0357939	0.227477	0.0310528	1.8e-13	0.995039
rs199919173	6	24741954	C6orf62;GMNN	intergenic	TG	T	T	Y	0.0354747	0.227507	0.0312412	2.5e-13	0.992959
rs78608150	6	24735984	C6orf62;GMNN	intergenic	C	T	T	Y	0.0324947	0.231633	0.0326129	6.3e-13	0.996187
rs7763865	6	24585253	KIAA0319	intronic	A	G	G	Y	0.0314345	0.23432	0.0332485	1.4e-12	0.992068
rs9461038	6	24586105	KIAA0319	intronic	T	C	C	Y	0.0314024	0.233768	0.0332787	1.6e-12	0.99133
rs150993920	6	24777628	GMNN	intronic	C	T	T	Y	0.0262855	0.245394	0.0360335	3.1e-12	0.997651
rs1002649	6	24759766	C6orf62;GMNN	intergenic	C	T	T	N	0.0260101	0.246659	0.0362252	3.4e-12	NA
rs73394558	6	24757038	C6orf62;GMNN	intergenic	C	T	T	Y	0.0260593	0.244916	0.0361427	4.4e-12	0.998011
rs9366586	6	24844729	RIPOR2	intronic	C	A	A	Y	0.912051	-0.125422	0.0203181	1.1e-10	0.996229
rs73727344	6	24597481	KIAA0319	intronic	A	G	G	Y	0.0355826	0.197013	0.0311608	1.4e-10	0.991571
rs76950697	6	24599120	KIAA0319	intronic	A	C	C	Y	0.0355867	0.196738	0.031161	1.5e-10	0.991575
rs75988016	6	24608873	KIAA0319	intronic	G	C	C	Y	0.035505	0.196569	0.0312162	1.6e-10	0.990385
rs145830059	6	24603028	KIAA0319	intronic	C	CA	CA	Y	0.0355974	0.196004	0.031158	1.7e-10	0.991734
rs6934711	6	24616302	KIAA0319	intronic	G	T	T	Y	0.0355835	0.195486	0.0311721	1.9e-10	0.991314
rs7743901	6	24606128	KIAA0319	intronic	G	A	A	Y	0.035607	0.193922	0.03114	2.6e-10	0.993099
rs10946731	6	24844443	RIPOR2	intronic	T	C	C	N	0.913593	-0.122674	0.020527	3.4e-10	NA
rs6901565	6	24836161	RIPOR2	intronic	C	A	A	Y	0.912426	-0.12042	0.0203753	5.5e-10	0.994786
rs139013425	6	24652624	TDP2	intronic	T	A	A	Y	0.0255308	0.221432	0.0367425	8.7e-10	0.987368
rs35329992	6	24844599	RIPOR2	intronic	T	TC	TC	Y	0.913835	-0.119305	0.0205104	1e-09	0.999728
rs73727345	6	24598442	KIAA0319	intronic	A	G	G	Y	0.0333679	0.196469	0.0325938	1.1e-09	0.969128
rs10498721	6	24845330	RIPOR2	intronic	G	A	A	Y	0.0861795	0.119299	0.0205136	1.1e-09	0.999361
rs4583980	6	24846263	RIPOR2	intronic	T	C	C	Y	0.91376	-0.119308	0.0205236	1.1e-09	0.997414
rs7741582	6	24831231	RIPOR2	intronic	A	G	G	Y	0.916808	-0.120185	0.0209206	1.6e-09	0.997523
rs7741583	6	24831234	RIPOR2	intronic	A	G	G	Y	0.916624	-0.119538	0.0209154	1.9e-09	0.995775
6:24736708_G_GAAAAGAAAAGAAAAGAAAAGAAAAGA	6	24736708	C6orf62;GMNN	intergenic	G	GAAAAGAAAAGAAAAGAAAAGAAAAGA	GAAAAGAAAAGAAAAGAAAAGAAAAGA	Y	0.0233721	0.229699	0.0389783	2.3e-09	0.963156
rs73394556	6	24756300	C6orf62;GMNN	intergenic	A	G	G	Y	0.0325104	0.187141	0.0333047	1.7e-08	0.951591
rs7759337	6	24767440	C6orf62;GMNN	intergenic	G	C	C	Y	0.190986	0.0785381	0.0146999	3.4e-08	0.996947
rs11064445	12	6994343	DSTNP2	ncRNA_exonic	G	A	A	Y	0.202829	-0.117772	0.0142384	6.2e-17	0.997998
rs77625565	12	6974637	USP5	intronic	G	C	C	Y	0.202821	-0.118213	0.0142736	7.1e-17	0.994357
rs11064434	12	6977150	TPI1	intronic	G	T	T	Y	0.203613	-0.117046	0.0142259	1e-16	0.998438
rs148947224	12	6975043	USP5	intronic	CAG	C	C	Y	0.200535	-0.118132	0.0143732	1.1e-16	0.99214
rs11064436	12	6980223	SPSB2	UTR3	G	C	C	Y	0.203855	-0.116945	0.0142155	1.1e-16	0.999181
rs76205610	12	6985393	LOC105369632	ncRNA_intronic	C	T	T	Y	0.204657	-0.116653	0.0142079	1.1e-16	0.996073
rs138787695	12	6976874	TPI1	intronic	CGGGCCG	C	C	Y	0.20334	-0.116716	0.014243	1.4e-16	0.997427
12:6991170_AAAACAAAC_AAAAC	12	6991170	LOC105369632	ncRNA_intronic	AAAACAAAC	AAAAC	AAAAC	Y	0.202149	-0.11692	0.014282	1.4e-16	0.995601
12:6987112_CAA_CA	12	6987112	LOC105369632	ncRNA_intronic	CAA	CA	CA	Y	0.201568	-0.117636	0.0143691	1.6e-16	0.982854
rs78835987	12	6973405	USP5	intronic	G	C	C	Y	0.20507	-0.115974	0.0142172	1.7e-16	0.995906
rs2071068	12	6979006	TPI1	intronic	A	G	G	N	0.203514	-0.115907	0.0142252	1.9e-16	NA
rs11064435	12	6980181	SPSB2	UTR3	C	G	G	Y	0.203122	-0.115845	0.0142437	2.3e-16	0.99745
rs2071060	12	6973637	USP5	intronic	C	A	A	Y	0.203488	-0.115631	0.014279	2.5e-16	0.992749
rs1804544	12	6979888	TPI1	UTR3	C	T	T	Y	0.202716	-0.115616	0.0142693	3e-16	0.99531
rs2071062	12	6973721	USP5	intronic	T	C	C	Y	0.205057	-0.114857	0.014217	3.5e-16	0.994084
rs74535607	12	6999921	LOC105369632;LRRC23	intergenic	G	T	T	N	0.193908	-0.114781	0.0144854	1.2e-15	NA
rs200867324	12	6971246	USP5	intronic	GT	G	G	Y	0.196741	-0.115493	0.0146909	2.4e-15	0.962196
rs77378695	12	7000309	LOC105369632;LRRC23	intergenic	C	T	T	Y	0.205293	-0.106856	0.014145	3.7e-14	0.998363
rs141548186	12	7003114	LOC105369632;LRRC23	intergenic	CACAAAAA	C	C	Y	0.205922	-0.105819	0.0142029	8.6e-14	0.987577
rs11064438	12	6982177	SPSB2	UTR5	C	T	T	Y	0.313095	-0.0916872	0.0124082	8.8e-14	0.999087
rs11064437	12	6982162	SPSB2	splicing	C	T	T	N	0.31336	-0.0912319	0.0124165	1.2e-13	NA
rs79698501	12	7002055	LOC105369632;LRRC23	intergenic	C	G	G	Y	0.204586	-0.104051	0.0142361	2.5e-13	0.988539
rs11064427	12	6955595	GNB3	intronic	C	T	T	Y	0.275966	-0.092804	0.0128626	2.9e-13	0.998315
rs72653460	12	6967845	USP5	intronic	C	T	T	Y	0.275668	-0.0925383	0.0128624	3.2e-13	0.997919
rs11064431	12	6963539	USP5	intronic	C	G	G	Y	0.276147	-0.0923569	0.0128496	3.4e-13	0.998697
rs2301338	12	6954552	GNB3	intronic	G	A	A	Y	0.262236	-0.094043	0.013124	4e-13	0.989423
rs11064429	12	6959088	CDCA3	intronic	T	C	C	Y	0.275703	-0.092112	0.0128681	4.2e-13	0.996965
rs2269356	12	6961611	USP5	intronic	G	A	A	Y	0.275224	-0.0917051	0.0128833	5.6e-13	0.996209
rs61078661	12	6957408	CDCA3	intronic	G	T	T	Y	0.275976	-0.0914886	0.0128512	5.7e-13	0.999233
rs1076865	12	6962978	USP5	intronic	G	A	A	N	0.275683	-0.0914521	0.0128669	6e-13	NA
rs12229775	12	6955796	GNB3	intronic	C	T	T	Y	0.27551	-0.0907543	0.012891	9.4e-13	0.99588
rs4334119	12	6976027	TPI1;USP5	upstream;downstream	T	G	G	Y	0.250651	-0.0874453	0.0133023	4.2e-11	0.991355
rs10555062	12	7033123	ATN1;ENO2	upstream;downstream	TTG	T	T	Y	0.235222	-0.089829	0.013578	5.7e-11	0.992397
rs111766397	12	7030283	ENO2	intronic	C	T	T	Y	0.235442	-0.0894728	0.0135486	5.8e-11	0.997791
rs7299785	12	7033214	ATN1;ENO2	upstream;downstream	T	C	C	Y	0.236806	-0.0891018	0.0135226	6.1e-11	0.997441
rs11064467	12	7032348	ENO2	UTR3	C	T	T	Y	0.235829	-0.0891537	0.0135326	6.4e-11	0.998932
rs75170485	12	7030193	ENO2	intronic	C	T	T	Y	0.2356	-0.089209	0.0135472	6.5e-11	0.997366
rs10849541	12	7032541	ENO2	UTR3	G	A	A	Y	0.235973	-0.0890419	0.0135286	6.6e-11	0.999009
rs75484402	12	7030253	ENO2	intronic	G	A	A	Y	0.235734	-0.0889751	0.0135361	7e-11	0.998343
rs1800200	12	6976688	TPI1	exonic	A	G	G	Y	0.244689	-0.0866387	0.0133812	7.4e-11	0.996918
rs7310532	12	7033258	ATN1;ENO2	upstream;downstream	G	C	C	Y	0.235735	-0.0887817	0.0135395	7.8e-11	0.997135
rs7310530	12	7033253	ATN1;ENO2	upstream;downstream	G	A	A	Y	0.235734	-0.0887777	0.0135395	7.9e-11	0.997138
rs2071067	12	6978703	TPI1	intronic	G	C	C	Y	0.244474	-0.0865723	0.0133758	8.2e-11	0.998493
rs11064464	12	7028394	ENO2	intronic	T	C	C	Y	0.236244	-0.0886757	0.0135366	8.2e-11	0.997897
rs7310420	12	7033163	ATN1;ENO2	upstream;downstream	G	C	C	Y	0.235554	-0.0888881	0.0135482	8.2e-11	0.99597
rs2071063	12	6973766	USP5	intronic	A	T	T	Y	0.24198	-0.0870042	0.0134645	8.4e-11	0.992806
rs3213433	12	7029051	ENO2	intronic	C	A	A	Y	0.234779	-0.0888384	0.0135748	8.7e-11	0.996487
rs11832599	12	7029314	ENO2	intronic	A	T	T	Y	0.23577	-0.0885914	0.0135363	9e-11	0.998299
rs11064439	12	6982405	SPSB2	UTR5	C	T	T	Y	0.243426	-0.0858825	0.0134108	1.1e-10	0.996768
rs3213432	12	6982759	SPSB2	upstream	C	T	T	Y	0.244382	-0.0857415	0.0133738	1.2e-10	0.998194
rs3213435	12	7031659	ENO2	intronic	G	T	T	N	0.2345	-0.0880836	0.0136137	1.3e-10	NA
rs11064465	12	7028609	ENO2	intronic	T	A	A	Y	0.231866	-0.0877767	0.0137048	1.7e-10	0.98636
rs112782798	12	7030354	ENO2	intronic	T	TCG	TCG	Y	0.23453	-0.087277	0.0135933	1.9e-10	0.99576
rs2071061	12	6973651	USP5	intronic	A	G	G	Y	0.243049	-0.0847744	0.013435	2e-10	0.994326
rs58194764	12	6979967	TPI1	UTR3	T	C	C	N	0.2463	-0.0828002	0.01339	4.8e-10	NA
12:6989409_TAA_TA	12	6989409	LOC105369632	ncRNA_intronic	TAA	TA	TA	Y	0.449575	-0.069862	0.0116534	2e-09	0.980673
rs11064457	12	7006698	LOC105369632;LRRC23	intergenic	G	A	A	Y	0.165288	-0.093671	0.0154718	2.8e-09	0.991916
12:7009692_AT_ATT	12	7009692	LOC105369632;LRRC23	intergenic	AT	ATT	ATT	Y	0.165131	-0.0928857	0.0154304	3.3e-09	0.998059
rs3759351	12	7012036	LOC105369632;LRRC23	intergenic	C	T	T	Y	0.165072	-0.0927425	0.0154305	3.5e-09	0.99816
rs11835068	12	7017429	LRRC23	intronic	C	T	T	Y	0.164022	-0.0928267	0.0154981	4e-09	0.996308
rs142184717	12	7007970	LOC105369632;LRRC23	intergenic	GTATTTATT	G	G	Y	0.164293	-0.0927868	0.0155344	4.6e-09	0.990253
rs149787936	12	7007798	LOC105369632;LRRC23	intergenic	TTTTG	T	T	Y	0.164063	-0.0924662	0.0155213	4.7e-09	0.991578
rs112619185	12	7011498	LOC105369632;LRRC23	intergenic	T	C	C	Y	0.164432	-0.0922044	0.0154813	4.9e-09	0.993918
rs2071072	12	7015075	LRRC23	exonic	A	C	C	Y	0.163835	-0.0923143	0.015505	5.4e-09	0.99678
rs76053606	12	7020516	LRRC23	intronic	C	T	T	Y	0.164122	-0.0913452	0.0154618	6.5e-09	0.999213
rs3759353	12	7021957	LRRC23	exonic	G	A	A	Y	0.163768	-0.091454	0.0154959	6.5e-09	0.996696
12:6992051_GAA_GA	12	6992051	LOC105369632	ncRNA_intronic	GAA	GA	GA	Y	0.464741	-0.0662456	0.011506	8.5e-09	0.995741
rs743599	12	6962300	USP5	intronic	G	C	C	Y	0.315281	-0.0706586	0.0124095	8.7e-09	0.997877
rs2239166	12	7024187	ENO2	intronic	C	T	T	Y	0.163535	-0.0907559	0.0155178	8.8e-09	0.996195
rs7132019	12	6992122	LOC105369632	ncRNA_intronic	C	T	T	Y	0.463553	-0.0656687	0.0114803	1e-08	0.999622
rs3741922	12	7032254	ENO2	UTR3	G	A	A	N	0.164054	-0.0888553	0.015468	1.8e-08	NA
rs5445	12	6956180	GNB3	UTR3	C	T	T	N	0.317745	-0.0688481	0.012398	2e-08	NA
rs9737885	12	6990321	LOC105369632	ncRNA_intronic	A	G	G	Y	0.467256	-0.0643537	0.011468	2e-08	0.999679
rs11831556	12	6992653	LOC105369632	ncRNA_intronic	A	G	G	Y	0.467428	-0.0643191	0.0114663	2e-08	0.999946
rs2269358	12	6993151	RPL13P5	ncRNA_exonic	G	T	T	Y	0.467088	-0.0640225	0.0114751	2.4e-08	0.998671
rs12304851	12	6992972	LOC105369632	ncRNA_intronic	A	G	G	N	0.467581	-0.0639957	0.01148	2.5e-08	NA
rs7311510	12	6987232	LOC105369632	ncRNA_intronic	A	C	C	Y	0.466717	-0.0631415	0.0114858	3.9e-08	0.997512
rs9573166	13	73926086	KLF5;LINC00392	intergenic	G	A	A	Y	0.462602	-0.0931205	0.0115343	3.8e-16	0.992608
rs9530185	13	73917037	KLF5;LINC00392	intergenic	C	G	G	Y	0.478089	-0.0873667	0.0115087	1.7e-14	0.999235
rs34829850	13	73918729	KLF5;LINC00392	intergenic	AG	A	A	Y	0.474032	-0.0872801	0.011495	1.7e-14	0.999016
rs9573165	13	73917375	KLF5;LINC00392	intergenic	C	T	T	Y	0.473979	-0.0872207	0.0114929	1.8e-14	0.999443
rs2147512	13	73924784	KLF5;LINC00392	intergenic	C	T	T	Y	0.472502	-0.0869584	0.0115189	2.3e-14	0.995522
rs9543325	13	73916628	KLF5;LINC00392	intergenic	C	T	T	N	0.474375	-0.0865552	0.0115042	3e-14	NA
rs76366896	13	73925671	KLF5;LINC00392	intergenic	TACA	T	T	Y	0.471305	-0.0861625	0.0115221	3.8e-14	0.993945
rs78834823	13	73925677	KLF5;LINC00392	intergenic	TTTTCTTTGAGGCTTAAATAGTATC	T	T	Y	0.471305	-0.0861644	0.0115221	3.8e-14	0.993938
13:73925674_A_<DEL>	13	73925674	KLF5;LINC00392	intergenic	A	<DEL>	<DEL>	Y	0.471071	-0.0858778	0.0115236	4.6e-14	0.99359
13:73925687_G_<DEL>	13	73925687	KLF5;LINC00392	intergenic	G	<DEL>	<DEL>	Y	0.471131	-0.0857566	0.0115211	5e-14	0.993822
rs4885093	13	73910026	KLF5;LINC00392	intergenic	G	A	A	Y	0.474252	-0.0852006	0.0114927	7.4e-14	0.998279
rs2038790	13	73915644	KLF5;LINC00392	intergenic	C	T	T	Y	0.475007	-0.0850249	0.0115024	8.7e-14	0.995943
rs9564968	13	73909322	KLF5;LINC00392	intergenic	T	G	G	Y	0.479231	-0.084024	0.0114848	1.3e-13	0.998344
rs9573164	13	73909020	KLF5;LINC00392	intergenic	G	C	C	Y	0.479263	-0.0835979	0.0114873	1.6e-13	0.999619
rs9573163	13	73908846	KLF5;LINC00392	intergenic	C	G	G	N	0.479208	-0.0832845	0.0115121	2.2e-13	NA
rs58980022	13	73928884	KLF5;LINC00392	intergenic	G	A	A	Y	0.513634	0.0831993	0.0114286	2.9e-13	0.997327
rs12427746	13	73930590	KLF5;LINC00392	intergenic	A	G	G	Y	0.510035	0.0828597	0.0114387	3.6e-13	0.996211
rs11459348	13	73905301	KLF5;LINC00392	intergenic	C	CA	CA	Y	0.47958	-0.0820432	0.0114895	4.5e-13	0.999573
rs9564966	13	73896221	KLF5;LINC00392	intergenic	A	G	G	Y	0.479474	-0.0815227	0.0114963	5.7e-13	0.997941
rs7330393	13	73901905	KLF5;LINC00392	intergenic	A	G	G	Y	0.479562	-0.081514	0.0114891	5.9e-13	0.998883
rs7999731	13	73878450	KLF5;LINC00392	intergenic	CT	TT	TT	Y	0.444812	-0.0814606	0.0115929	6.8e-13	0.996086
rs9543321	13	73896659	KLF5;LINC00392	intergenic	T	C	C	N	0.479404	-0.0819915	0.0115431	6.9e-13	NA
rs55709242	13	73884124	KLF5;LINC00392	intergenic	GC	G	G	Y	0.445774	-0.0809677	0.0115642	7.9e-13	0.999536
rs9543315	13	73884316	KLF5;LINC00392	intergenic	G	A	A	Y	0.445611	-0.081148	0.0115733	8e-13	0.998807
rs8002057	13	73895877	KLF5;LINC00392	intergenic	T	G	G	Y	0.483677	-0.0809324	0.0114982	8.1e-13	0.997775
rs9564967	13	73901152	KLF5;LINC00392	intergenic	A	G	G	Y	0.479045	-0.0811223	0.0114892	8.1e-13	0.998661
rs9318155	13	73878676	KLF5;LINC00392	intergenic	C	A	A	Y	0.446172	-0.0809949	0.0115695	8.4e-13	0.998783
rs9318156	13	73878917	KLF5;LINC00392	intergenic	C	T	T	Y	0.446169	-0.0809787	0.011569	8.4e-13	0.998871
rs1330079	13	73880466	KLF5;LINC00392	intergenic	A	T	T	Y	0.44615	-0.0808979	0.0115668	8.8e-13	0.99928
rs4885089	13	73881217	KLF5;LINC00392	intergenic	C	T	T	Y	0.446005	-0.0809041	0.0115675	9e-13	0.99934
rs9573160	13	73882313	KLF5;LINC00392	intergenic	G	A	A	Y	0.446165	-0.080843	0.0115651	9.1e-13	0.999562
rs1411328	13	73883426	KLF5;LINC00392	intergenic	A	G	G	Y	0.446148	-0.0808128	0.0115641	9.2e-13	0.999674
rs9530183	13	73887788	KLF5;LINC00392	intergenic	T	C	C	Y	0.553832	0.0807927	0.0115641	9.3e-13	0.999591
rs7333563	13	73889980	KLF5;LINC00392	intergenic	G	C	C	Y	0.44626	-0.080747	0.0115646	9.7e-13	0.999448
rs9573161	13	73886705	KLF5;LINC00392	intergenic	C	T	T	Y	0.450692	-0.0787168	0.0115373	3e-12	0.999543
rs9530182	13	73887394	KLF5;LINC00392	intergenic	T	C	C	Y	0.450697	-0.078716	0.0115373	3e-12	0.999526
rs9543318	13	73890809	KLF5;LINC00392	intergenic	T	C	C	Y	0.450904	-0.0785812	0.0115379	3.3e-12	0.999595
rs4885091	13	73892811	KLF5;LINC00392	intergenic	T	G	G	N	0.451566	-0.0780631	0.0115658	4.9e-12	NA
rs9573157	13	73870764	KLF5;LINC00392	intergenic	G	A	A	Y	0.463878	-0.0790582	0.0115649	5.6e-12	0.992795
rs627862	13	73909204	KLF5;LINC00392	intergenic	A	G	G	Y	0.485615	0.0761253	0.0114511	2.1e-11	0.998477
rs3078702	13	73895414	KLF5;LINC00392	intergenic	TAAG	T	T	Y	0.461271	-0.0762045	0.0115737	2.2e-11	0.995589
rs9318163	13	73897389	KLF5;LINC00392	intergenic	C	T	T	Y	0.484738	0.0750181	0.0114627	3.6e-11	0.998134
rs9592905	13	73896567	KLF5;LINC00392	intergenic	G	A	A	Y	0.484867	0.0749747	0.0114614	3.7e-11	0.998186
13:73898681_AAACAAC_AAAC	13	73898681	KLF5;LINC00392	intergenic	AAACAAC	AAAC	AAAC	Y	0.489788	0.0747464	0.0114403	3.9e-11	0.997507
rs287553	13	73904230	KLF5;LINC00392	intergenic	G	A	A	N	0.483997	0.0751051	0.0114759	4e-11	NA
rs4885086	13	73859087	KLF5;LINC00392	intergenic	G	A	A	Y	0.487901	-0.074916	0.0114792	6e-11	0.999421
rs4883927	13	73857724	KLF5;LINC00392	intergenic	G	A	A	N	0.487135	-0.0745834	0.0114927	7.5e-11	NA
rs840421	13	73876055	KLF5;LINC00392	intergenic	C	T	T	Y	0.517468	0.0725295	0.0114539	1.1e-10	0.996497
rs840420	13	73876402	KLF5;LINC00392	intergenic	G	A	A	Y	0.517469	0.0724673	0.0114523	1.1e-10	0.996795
rs840419	13	73876619	KLF5;LINC00392	intergenic	G	A	A	Y	0.517473	0.0724276	0.0114511	1.1e-10	0.997017
rs9543320	13	73894226	KLF5;LINC00392	intergenic	T	C	C	Y	0.516948	0.0721487	0.0114684	1.5e-10	0.996617
rs1411327	13	73891737	KLF5;LINC00392	intergenic	C	T	T	N	0.517177	0.0718566	0.0114669	1.6e-10	NA
rs913897	13	73892459	KLF5;LINC00392	intergenic	G	A	A	Y	0.517235	0.0712972	0.0114434	2.2e-10	0.999547
13:73865651_GAA_GA	13	73865651	KLF5;LINC00392	intergenic	GAA	GA	GA	Y	0.546794	-0.0696895	0.0115693	2.1e-09	0.996784
rs11842316	13	73904282	KLF5;LINC00392	intergenic	A	G	G	N	0.387372	0.0694701	0.0118194	5e-09	NA
rs17090071	13	73929428	KLF5;LINC00392	intergenic	A	C	C	N	0.41084	0.06963	0.0116905	6e-09	NA
rs12870000	13	73929891	KLF5;LINC00392	intergenic	A	G	G	Y	0.412	0.0693591	0.0116746	6.6e-09	0.998428
rs9543305	13	73853074	KLF5;LINC00392	intergenic	A	C	C	Y	0.548575	-0.0668674	0.0115536	7.4e-09	0.999308
rs1886449	13	73932114	KLF5;LINC00392	intergenic	C	T	T	N	0.396495	0.0684129	0.0117585	1.5e-08	NA
rs8090085	18	52900771	TCF4	intronic	T	G	G	Y	0.369458	0.0720603	0.0119638	1.6e-09	0.998498
18:52893504_ATT_AT	18	52893504	TCF4	UTR3	ATT	AT	AT	Y	0.365543	0.0728066	0.012014	1.7e-09	0.994228
rs8766	18	52895531	TCF4	exonic	T	C	C	Y	0.369256	0.0719604	0.0119694	1.8e-09	0.997956
rs10221362	18	52895657	TCF4	intronic	C	T	T	Y	0.369378	0.0718859	0.0119659	1.8e-09	0.998648
rs141970461	18	52893255	TCF4	UTR3	T	TA	TA	Y	0.36496	0.0723516	0.0120189	2.1e-09	0.994533
rs72925008	18	52897459	TCF4	intronic	T	C	C	Y	0.369387	0.071554	0.011965	2.2e-09	0.999079
rs2276195	18	52896509	TCF4	intronic	G	A	A	N	0.368774	0.0714398	0.0119705	2.3e-09	NA
rs10892277	11	118605841	TREH;DDX6	intergenic	G	A	A	Y	0.206391	-0.0848583	0.0143456	2e-09	0.985032
rs10892274	11	118605463	TREH;DDX6	intergenic	CA	TA	TA	Y	0.21107	-0.0822144	0.014168	4.7e-09	0.996449
rs12364971	11	118607794	TREH;DDX6	intergenic	T	G	G	Y	0.208621	-0.0826602	0.0142279	4.9e-09	0.994092
11:118608391_G_<DEL>	11	118608391	TREH;DDX6	intergenic	G	<DEL>	<DEL>	Y	0.209968	-0.0822311	0.0141723	4.9e-09	0.997165
rs373420775	11	118608387	TREH;DDX6	intergenic	CTTTG	C	C	Y	0.21011	-0.0820463	0.0141679	5.4e-09	0.997632
rs76409436	11	118607871	TREH;DDX6	intergenic	G	A	A	Y	0.210194	-0.0821403	0.0141877	5.5e-09	0.995855
rs11217006	11	118609790	TREH;DDX6	intergenic	G	A	A	Y	0.209885	-0.0818816	0.0141673	5.6e-09	0.998212
rs55894437	11	118607417	TREH;DDX6	intergenic	C	T	T	Y	0.20908	-0.0817563	0.0142017	6.5e-09	0.996443
rs7945144	11	118608716	TREH;DDX6	intergenic	A	G	G	Y	0.210029	-0.0811736	0.0141668	7.2e-09	0.997711
rs56267528	11	118607311	TREH;DDX6	intergenic	C	A	A	Y	0.210233	-0.0812207	0.0141603	7.3e-09	0.998213
rs6589681	11	118606521	TREH;DDX6	intergenic	C	T	T	Y	0.207941	-0.0806686	0.0142673	1.2e-08	0.989994
rs6589682	11	118606722	TREH;DDX6	intergenic	C	T	T	Y	0.205805	-0.0810336	0.0143913	1.3e-08	0.983762
11:118607013_GTT_GT	11	118607013	TREH;DDX6	intergenic	GTT	GT	GT	Y	0.212478	-0.0796733	0.0141781	1.4e-08	0.991548
rs6589685	11	118612197	TREH;DDX6	intergenic	T	C	C	Y	0.198907	-0.0807401	0.0144103	1.5e-08	0.998195
rs142195532	11	118632321	DDX6	intronic	AAAAACAAAAC	A	A	Y	0.198397	-0.0808979	0.0144169	1.5e-08	0.997699
rs11217002	11	118607150	TREH;DDX6	intergenic	C	T	T	Y	0.208355	-0.0801698	0.0142432	1.6e-08	0.996008
rs524590	11	118640063	DDX6	intronic	T	A	A	Y	0.800584	0.0804588	0.0143837	1.7e-08	0.999951
rs499343	11	118626511	DDX6	intronic	T	C	C	Y	0.800776	0.0802278	0.0143833	1.8e-08	0.999647
rs472641	11	118617544	DDX6	downstream	G	A	A	Y	0.800909	0.0800239	0.0143885	1.9e-08	0.999862
rs476246	11	118617920	DDX6	downstream	T	C	C	Y	0.800909	0.0800244	0.0143884	1.9e-08	0.999868
rs487728	11	118621495	DDX6	UTR3	G	C	C	Y	0.80091	0.0800305	0.0143881	1.9e-08	0.999905
rs1790189	11	118652326	DDX6	intronic	G	T	T	Y	0.800945	0.0800493	0.0143895	1.9e-08	0.999675
rs1784293	11	118652373	DDX6	intronic	C	A	A	Y	0.800947	0.080045	0.0143898	1.9e-08	0.999633
rs10892279	11	118611781	TREH;DDX6	intergenic	G	A	A	N	0.198126	-0.0802076	0.0144435	2e-08	NA
rs2508916	11	118654651	DDX6	intronic	G	C	C	Y	0.797505	0.0796591	0.0143958	2.1e-08	0.987193
rs540180	11	118653629	DDX6	intronic	T	G	G	Y	0.80098	0.0797271	0.0144007	2.2e-08	0.998385
rs34342249	11	118654320	DDX6	intronic	T	TG	TG	Y	0.799321	0.0794137	0.0143709	2.3e-08	0.99437
rs71468725	11	118654323	DDX6	intronic	A	C	C	Y	0.799321	0.0794137	0.0143709	2.3e-08	0.994369
rs598373	11	118664377	DDX6;CXCR5	intergenic	T	C	C	Y	0.800758	0.0796553	0.014412	2.3e-08	0.996926
rs73003215	11	118649512	DDX6	intronic	G	A	A	N	0.19896	-0.0798238	0.0144035	2.4e-08	NA
rs7942535	11	118681464	DDX6;CXCR5	intergenic	T	C	C	N	0.196355	-0.0800785	0.0144784	2.4e-08	NA
rs581062	11	118624767	DDX6	intronic	A	G	G	Y	0.800348	0.0792502	0.0143815	2.6e-08	0.998067
rs473298	11	118679387	DDX6;CXCR5	intergenic	G	A	A	Y	0.800616	0.0789479	0.0144034	2.9e-08	0.997526
rs11421085	11	118679882	DDX6;CXCR5	intergenic	C	CA	CA	Y	0.798286	0.0788718	0.0143793	2.9e-08	0.99137
rs76704408	11	118683327	DDX6;CXCR5	intergenic	G	T	T	Y	0.196367	-0.0798253	0.0144707	2.9e-08	0.998404
rs59065116	11	118680702	DDX6;CXCR5	intergenic	T	TA	TA	Y	0.19839	-0.0790265	0.0144225	3e-08	0.998924
rs2155433	11	118612921	TREH;DDX6	intergenic	G	A	A	Y	0.196369	-0.0789973	0.0144653	3.1e-08	0.996053
rs10548419	11	118653803	DDX6	intronic	AAAGT	A	A	Y	0.800086	0.0790172	0.0143993	3.1e-08	0.996228
rs11217041	11	118682350	DDX6;CXCR5	intergenic	A	G	G	Y	0.196014	-0.0795558	0.014465	3.1e-08	0.999475
rs11217042	11	118682528	DDX6;CXCR5	intergenic	G	A	A	Y	0.195732	-0.0797344	0.0144777	3.1e-08	0.998321
rs11217040	11	118680648	DDX6;CXCR5	intergenic	C	A	A	Y	0.191155	-0.0795871	0.0146407	3.3e-08	0.995851
rs73005426	11	118681083	DDX6;CXCR5	intergenic	A	G	G	Y	0.196157	-0.0793389	0.0144644	3.3e-08	0.999508
rs591756	11	118678881	DDX6;CXCR5	intergenic	T	C	C	Y	0.801192	0.0788275	0.0144398	3.5e-08	0.995499
rs17122453	11	118683564	DDX6;CXCR5	intergenic	G	A	A	Y	0.196484	-0.0791713	0.0144673	3.6e-08	0.998449
rs148442524	11	118682421	DDX6;CXCR5	intergenic	C	CCTT	CCTT	Y	0.195574	-0.0792667	0.0144977	3.7e-08	0.998233
rs2508570	11	118678609	DDX6;CXCR5	intergenic	A	G	G	Y	0.80103	0.0783308	0.0144065	3.9e-08	0.998507
rs688161	11	118677710	DDX6;CXCR5	intergenic	G	A	A	Y	0.801091	0.0786426	0.0144274	4e-08	0.996883
rs477014	11	118678986	DDX6;CXCR5	intergenic	C	T	T	Y	0.801034	0.0782947	0.014406	4e-08	0.998604
rs516719	11	118679445	DDX6;CXCR5	intergenic	C	T	T	Y	0.80104	0.0782461	0.0144053	4.1e-08	0.99873
rs147808567	11	118679465	DDX6;CXCR5	intergenic	CAACT	C	C	Y	0.801034	0.0782401	0.0144054	4.1e-08	0.998668
rs6589686	11	118612565	TREH;DDX6	intergenic	G	A	A	Y	0.198413	-0.0784578	0.0144248	4.5e-08	0.997221
rs2508569	11	118680045	DDX6;CXCR5	intergenic	C	G	G	Y	0.80047	0.0780224	0.0144021	4.7e-08	0.99654
rs11217044	11	118696022	DDX6;CXCR5	intergenic	T	C	C	Y	0.195767	-0.0785869	0.0144899	4.9e-08	0.997136
rs4685105	3	14320176	LSM3;LINC01267	intergenic	A	G	G	Y	0.424696	0.0656284	0.0116253	3e-09	0.99854
rs56299144	3	14314941	LSM3;LINC01267	intergenic	G	A	A	Y	0.42402	0.0657486	0.0116271	3.2e-09	0.999923
rs56294128	3	14314944	LSM3;LINC01267	intergenic	G	A	A	N	0.423765	0.0654228	0.0116455	4e-09	NA
rs55843311	3	14314500	LSM3;LINC01267	intergenic	G	A	A	Y	0.423839	0.0651831	0.0116298	4.2e-09	0.998722
rs55988203	3	14312087	LSM3;LINC01267	intergenic	G	C	C	Y	0.419954	0.064759	0.0116742	5.6e-09	0.993281
rs2035412	3	14313342	LSM3;LINC01267	intergenic	C	T	T	Y	0.414231	0.0646166	0.0117047	6.1e-09	0.989889
rs6891074	5	134445988	C5orf66	ncRNA_intronic	C	T	T	N	0.589122	0.0669728	0.011749	5.5e-09	NA
rs17715902	5	134451465	C5orf66	ncRNA_intronic	G	A	A	N	0.252918	-0.0760784	0.0132572	1.4e-08	NA
rs17659254	5	134451317	C5orf66	ncRNA_intronic	C	G	G	Y	0.253423	-0.0756252	0.0132426	1.7e-08	0.999839
rs67117025	5	134451525	C5orf66	ncRNA_intronic	C	A	A	Y	0.253316	-0.0756504	0.0132453	1.7e-08	0.999835
rs4976268	5	134452529	C5orf66	ncRNA_intronic	C	T	T	Y	0.247439	-0.076023	0.0133932	1.7e-08	0.995371
rs12520423	5	134447159	C5orf66	ncRNA_intronic	G	T	T	Y	0.251547	-0.0752881	0.0132827	2.1e-08	0.999224
rs254564	5	134439287	C5orf66	ncRNA_intronic	C	T	T	Y	0.248103	-0.0761852	0.0133894	2.2e-08	0.992719
rs13172520	5	134448701	C5orf66	ncRNA_intronic	C	A	A	Y	0.249105	-0.0757691	0.0133956	2.5e-08	0.990331
rs254556	5	134446395	C5orf66	ncRNA_intronic	G	A	A	Y	0.251158	-0.0746694	0.0132828	2.8e-08	0.999694
rs11948459	5	134452379	C5orf66	ncRNA_intronic	G	C	C	Y	0.254435	-0.0752788	0.0132595	2.9e-08	0.996779
rs254557	5	134446275	C5orf66	ncRNA_intronic	G	T	T	Y	0.251682	-0.0744275	0.0132752	3e-08	0.999181
rs36096333	5	134450662	C5orf66	ncRNA_intronic	T	C	C	Y	0.257147	-0.0747013	0.013184	3e-08	0.998676
rs12522532	5	134450121	C5orf66	ncRNA_intronic	C	G	G	Y	0.257204	-0.0745647	0.013184	3.2e-08	0.998996
rs9986145	5	134453390	C5orf66	ncRNA_intronic	G	A	A	Y	0.250249	-0.073785	0.0133179	4.2e-08	0.998422
rs254559	5	134444982	C5orf66	ncRNA_intronic	C	A	A	Y	0.253703	-0.0741428	0.0132621	4.3e-08	0.997939
rs17659312	5	134453073	C5orf66	ncRNA_intronic	C	T	T	Y	0.250234	-0.0737645	0.0133169	4.3e-08	0.998502
rs11948444	5	134452410	C5orf66	ncRNA_intronic	C	T	T	Y	0.250212	-0.0737235	0.0133265	4.5e-08	0.99717
rs254560	5	134443606	C5orf66	ncRNA_intronic	G	A	A	N	0.250962	-0.0735485	0.0133074	4.7e-08	NA
rs737869	22	19759437	TBX1	intronic	G	C	C	Y	0.545033	0.0674652	0.0115699	1e-08	0.996138
rs2238777	22	19758228	TBX1	intronic	A	G	G	N	0.546659	0.0671326	0.0115621	1.1e-08	NA
rs1978060	22	19749525	TBX1	intronic	A	G	G	Y	0.445641	-0.0663345	0.0117352	2.5e-08	0.974962
rs7702192	5	76554807	PDE8B	intronic	C	A	A	Y	0.438111	-0.0629684	0.0115937	2.1e-08	0.992991
rs10066037	5	76554598	PDE8B	intronic	C	T	T	Y	0.441646	-0.0618447	0.0115623	3.5e-08	0.998638
rs11988717	8	23443176	SLC25A37;NKX3-1	intergenic	G	A	A	Y	0.398404	0.0663398	0.0118015	3.4e-08	0.993469
8:23471111_CT_CTT	8	23471111	SLC25A37;NKX3-1	intergenic	CT	CTT	CTT	Y	0.399928	0.0658943	0.0117676	3.4e-08	0.998884
rs11778749	8	23449582	SLC25A37;NKX3-1	intergenic	G	C	C	Y	0.0418517	-0.156928	0.0289933	4.6e-08	0.992574
rs78986453	8	23472541	SLC25A37;NKX3-1	intergenic	G	A	A	Y	0.399846	0.0652974	0.011779	4.6e-08	0.997893
Ref, reference allele; Alt, alternative allele; EA, effect allele; EA freq., EA frequency; SE, standard error; ncRNA, non-coding RNA; UTR, untranslated region; INFO, IMPUTE2 info score.
