# Supplementary material for: Genetic loci for lung function in Japanese adults with adjustment for exhaled nitric oxide levels as airway inflammation indicator
Source: Commun Biol. 2021 Nov 15;4:1288. doi: 10.1038/s42003-021-02813-8 (PMC8593164; doi:10.1038/s42003-021-02813-8)
Supplement: Supplementary file 8 — Supplementary Data 5 [file 42003_2021_2813_MOESM8_ESM.xlsx]

## Sheet: sData 5
Supplementary Data 5 Variants associated with FENO at Discovery Stage and validated at Validation Stage
									Discovery stage				Validation stage
Variant	Chr	Position	Gene	Function	Ref	Alt	EA	Imputed	EA_freq.	Beta	SE_of_Beta	P	EA_freq.	Beta	SE_of_Beta	P	INFO	Verified
rs2531870	17	26145379	NOS2;LYRM9	intergenic	T	C	C	Y	0.728113	0.143709	0.012915	1.2e-29	0.716051	0.15901	0.0206712	4.1e-14	0.998512	tier_1
rs2531871	17	26145437	NOS2;LYRM9	intergenic	A	G	G	Y	0.728113	0.143709	0.012915	1.2e-29	0.716052	0.15901	0.0206712	4.1e-14	0.998509	tier_1
rs2531868	17	26143856	NOS2;LYRM9	intergenic	C	T	T	Y	0.726244	0.142557	0.0128981	2.5e-29	0.714411	0.158863	0.0206089	3.4e-14	0.997426	tier_1
rs2779255	17	26137540	NOS2;LYRM9	intergenic	C	T	T	Y	0.72789	0.142901	0.0129275	2.9e-29	0.716637	0.1574	0.020615	5.8e-14	0.997762	tier_1
rs2531863	17	26137550	NOS2;LYRM9	intergenic	A	G	G	Y	0.727891	0.142901	0.0129275	2.9e-29	0.716637	0.157406	0.0206149	5.8e-14	0.997771	tier_1
rs2531861	17	26136583	NOS2;LYRM9	intergenic	T	C	C	Y	0.728546	0.14282	0.012928	3e-29	0.7178	0.156696	0.0206294	7.6e-14	0.998756	tier_1
rs2779253	17	26137250	NOS2;LYRM9	intergenic	G	T	T	Y	0.72768	0.14245	0.0129253	3.6e-29	0.716199	0.158453	0.0206114	4e-14	0.998236	tier_1
rs2531862	17	26136991	NOS2;LYRM9	intergenic	A	G	G	Y	0.728398	0.142705	0.0129382	3.7e-29	0.717945	0.156103	0.0206585	1.1e-13	0.997269	tier_1
rs2779257	17	26144086	NOS2;LYRM9	intergenic	A	C	C	Y	0.727244	0.142044	0.0129042	3.8e-29	0.715934	0.159544	0.02059	2.5e-14	0.999042	tier_1
rs2779254	17	26137374	NOS2;LYRM9	intergenic	C	A	A	Y	0.728305	0.142426	0.0129241	4.1e-29	0.717088	0.157463	0.0206095	5.7e-14	0.99912	tier_1
rs2531864	17	26138052	NOS2;LYRM9	intergenic	A	G	G	Y	0.728332	0.142285	0.0129209	4.4e-29	0.717051	0.157701	0.0206037	5.1e-14	0.999623	tier_1
rs1889022	17	26138356	NOS2;LYRM9	intergenic	G	A	A	Y	0.728324	0.142297	0.0129204	4.4e-29	0.717025	0.157632	0.0206025	5.3e-14	0.99963	tier_1
17:26139903_CTTT_CT	17	26139903	NOS2;LYRM9	intergenic	CTTT	CT	CT	Y	0.717963	0.1426	0.0129189	4.4e-29	0.70497	0.15525	0.0205583	1e-13	0.974615	tier_1
rs2531866	17	26143164	NOS2;LYRM9	intergenic	G	A	A	Y	0.727673	0.142064	0.012909	4.4e-29	0.716572	0.158836	0.0205951	3.3e-14	0.999144	tier_1
rs77271703	17	26143000	NOS2;LYRM9	intergenic	G	A	A	Y	0.268836	-0.142045	0.0129555	6.9e-29	0.279853	-0.161546	0.0206807	1.5e-14	0.998851	tier_1
rs16966598	17	26138122	NOS2;LYRM9	intergenic	G	C	C	Y	0.268171	-0.142278	0.0129678	7e-29	0.279374	-0.16043	0.0206895	2.3e-14	0.999352	tier_1
rs62066271	17	26142746	NOS2;LYRM9	intergenic	C	T	T	Y	0.268839	-0.142041	0.0129554	7e-29	0.279857	-0.161538	0.0206803	1.5e-14	0.998869	tier_1
rs58477990	17	26140046	NOS2;LYRM9	intergenic	C	T	T	Y	0.268158	-0.142221	0.0129667	7.2e-29	0.279364	-0.160669	0.0206898	2.1e-14	0.999462	tier_1
rs79283838	17	26141587	NOS2;LYRM9	intergenic	G	A	A	Y	0.268154	-0.142233	0.0129674	7.2e-29	0.279388	-0.160581	0.020688	2.2e-14	0.99943	tier_1
rs35987372	17	26139559	NOS2;LYRM9	intergenic	G	A	A	Y	0.268163	-0.142211	0.0129663	7.3e-29	0.279396	-0.160535	0.0206865	2.2e-14	0.999571	tier_1
rs33910343	17	26142634	NOS2;LYRM9	intergenic	AAC	A	A	Y	0.727301	0.14149	0.0129142	7.9e-29	0.71562	0.158463	0.0206023	3.7e-14	0.998371	tier_1
rs2531873	17	26147772	NOS2;LYRM9	intergenic	G	A	A	Y	0.739238	0.14366	0.0131084	1e-28	0.728403	0.159349	0.0209595	6.9e-14	0.997289	tier_1
rs2531874	17	26147797	NOS2;LYRM9	intergenic	G	A	A	Y	0.73924	0.143662	0.0131084	1e-28	0.728407	0.159351	0.0209597	6.9e-14	0.997286	tier_1
rs2779260	17	26149327	NOS2;LYRM9	intergenic	C	T	T	Y	0.739184	0.143569	0.0131017	1.1e-28	0.728402	0.15929	0.0209546	7.1e-14	0.998303	tier_1
rs2531881	17	26153448	NOS2;LYRM9	intergenic	T	A	A	Y	0.739377	0.143468	0.013102	1.1e-28	0.728521	0.159467	0.0209513	6.6e-14	0.99853	tier_1
rs2779262	17	26154344	NOS2;LYRM9	intergenic	C	A	A	Y	0.73938	0.143476	0.0131023	1.1e-28	0.728522	0.159479	0.0209515	6.6e-14	0.998507	tier_1
rs2531883	17	26154725	NOS2;LYRM9	intergenic	T	A	A	Y	0.739381	0.143476	0.0131024	1.1e-28	0.728523	0.159494	0.0209516	6.5e-14	0.998474	tier_1
rs2779263	17	26155427	NOS2;LYRM9	intergenic	C	G	G	Y	0.739383	0.143479	0.0131026	1.1e-28	0.728524	0.159497	0.0209517	6.5e-14	0.998478	tier_1
rs2531886	17	26159197	NOS2;LYRM9	intergenic	G	T	T	Y	0.260604	-0.143503	0.0131037	1.1e-28	0.271465	-0.159546	0.0209522	6.4e-14	0.998391	tier_1
rs2531887	17	26159282	NOS2;LYRM9	intergenic	A	C	C	Y	0.260603	-0.143501	0.0131037	1.1e-28	0.271464	-0.159547	0.0209522	6.4e-14	0.998388	tier_1
rs2779273	17	26159786	NOS2;LYRM9	intergenic	A	C	C	Y	0.260532	-0.143562	0.0131062	1.1e-28	0.271382	-0.159743	0.0209562	6.1e-14	0.997955	tier_1
rs2779272	17	26161671	NOS2;LYRM9	intergenic	A	C	C	Y	0.260593	-0.143521	0.0131044	1.1e-28	0.27146	-0.159585	0.0209523	6.3e-14	0.998344	tier_1
rs2779271	17	26162015	NOS2;LYRM9	intergenic	T	C	C	Y	0.26059	-0.143526	0.0131046	1.1e-28	0.271456	-0.1596	0.0209524	6.3e-14	0.998334	tier_1
rs2779270	17	26162514	NOS2;LYRM9	intergenic	A	G	G	Y	0.260511	-0.143576	0.0131074	1.1e-28	0.271364	-0.159069	0.0209616	7.8e-14	0.998105	tier_1
rs10853181	17	26139618	NOS2;LYRM9	intergenic	G	A	A	N	0.728225	0.141416	0.0129369	1.2e-28	0.716749	0.157327	0.020608	6.1e-14	NA	tier_1
rs2531872	17	26147252	NOS2;LYRM9	intergenic	T	C	C	Y	0.739357	0.143415	0.0130999	1.2e-28	0.728506	0.15936	0.0209498	6.8e-14	0.998758	tier_1
rs2779258	17	26147264	NOS2;LYRM9	intergenic	A	T	T	Y	0.739357	0.143415	0.0130999	1.2e-28	0.728506	0.15936	0.0209498	6.8e-14	0.998757	tier_1
rs2779259	17	26148284	NOS2;LYRM9	intergenic	C	G	G	Y	0.73936	0.143419	0.0131003	1.2e-28	0.728509	0.15938	0.0209502	6.8e-14	0.998717	tier_1
rs2531876	17	26149184	NOS2;LYRM9	intergenic	G	A	A	Y	0.739362	0.143431	0.0131006	1.2e-28	0.72851	0.159394	0.0209504	6.8e-14	0.998682	tier_1
rs2531877	17	26149673	NOS2;LYRM9	intergenic	T	C	C	Y	0.739365	0.143432	0.0131008	1.2e-28	0.728513	0.159401	0.0209506	6.7e-14	0.998664	tier_1
rs2531878	17	26150282	NOS2;LYRM9	intergenic	T	C	C	Y	0.739366	0.143441	0.013101	1.2e-28	0.728513	0.159412	0.0209507	6.7e-14	0.998639	tier_1
rs2779261	17	26151125	NOS2;LYRM9	intergenic	G	A	A	Y	0.739369	0.143446	0.0131013	1.2e-28	0.728515	0.159426	0.0209509	6.7e-14	0.998609	tier_1
rs2531875	17	26148167	NOS2;LYRM9	intergenic	G	T	T	Y	0.739283	0.143236	0.0131065	1.5e-28	0.728364	0.159457	0.0209536	6.6e-14	0.99797	tier_1
rs2531879	17	26150988	NOS2;LYRM9	intergenic	A	G	G	Y	0.738993	0.143164	0.0131058	1.6e-28	0.728156	0.159643	0.0209533	6.3e-14	0.996978	tier_1
rs2531880	17	26151021	NOS2;LYRM9	intergenic	A	G	G	Y	0.738321	0.143179	0.013108	1.6e-28	0.727717	0.159347	0.0209501	6.9e-14	0.995564	tier_1
rs16966603	17	26152445	NOS2;LYRM9	intergenic	T	A	A	Y	0.256637	-0.143202	0.0131658	2.6e-28	0.267456	-0.163301	0.0210695	2.2e-14	0.99798	tier_1
rs62066306	17	26161317	NOS2;LYRM9	intergenic	A	T	T	Y	0.256615	-0.143231	0.0131678	2.6e-28	0.267573	-0.163093	0.0210656	2.3e-14	0.997895	tier_1
rs74389067	17	26153522	NOS2;LYRM9	intergenic	G	A	A	Y	0.256546	-0.143223	0.0131702	2.7e-28	0.26748	-0.163532	0.0210723	2e-14	0.99736	tier_1
rs147031699	17	26199995	NOS2;LYRM9	intergenic	CTACT	C	C	Y	0.253091	-0.136674	0.0133211	1.7e-25	0.264877	-0.143216	0.021203	3.6e-11	0.98504	tier_1
rs34350488	17	26171281	NOS2;LYRM9	intergenic	G	GA	GA	Y	0.269567	-0.133514	0.0130068	2.1e-25	0.278363	-0.152984	0.0207488	4.1e-13	0.998954	tier_1
17:26199997_ACTTT_<DEL>	17	26199997	NOS2;LYRM9	intergenic	ACTTT	<DEL>	<DEL>	Y	0.252747	-0.136482	0.01333	2.2e-25	0.264347	-0.142281	0.0212321	5.2e-11	0.984184	tier_1
rs2779277	17	26170231	NOS2;LYRM9	intergenic	G	A	A	Y	0.269504	-0.133358	0.0130072	2.3e-25	0.278234	-0.15373	0.0207591	3.1e-13	0.998783	tier_1
rs2779278	17	26170375	NOS2;LYRM9	intergenic	A	G	G	Y	0.269508	-0.133376	0.013007	2.3e-25	0.278235	-0.153742	0.0207588	3.1e-13	0.998766	tier_1
rs2531894	17	26173945	NOS2;LYRM9	intergenic	G	A	A	N	0.270862	-0.132395	0.0129992	4.6e-25	0.279373	-0.15411	0.0207634	2.9e-13	NA	tier_1
rs2531896	17	26174102	NOS2;LYRM9	intergenic	T	C	C	Y	0.270262	-0.13249	0.0130012	5.5e-25	0.2792	-0.153901	0.0207304	2.8e-13	0.998754	tier_1
rs2531892	17	26173599	NOS2;LYRM9	intergenic	G	A	A	Y	0.268436	-0.133242	0.0130912	6.6e-25	0.277621	-0.155849	0.0208709	2.1e-13	0.988728	tier_1
rs2531893	17	26173682	NOS2;LYRM9	intergenic	C	T	T	Y	0.270435	-0.13167	0.0129989	9.9e-25	0.279289	-0.153241	0.0207358	3.6e-13	0.99883	tier_1
rs4063747	17	26171126	NOS2;LYRM9	intergenic	A	AAAAC	AAAAC	Y	0.27093	-0.131497	0.0129864	1.1e-24	0.279402	-0.153588	0.0207338	3.2e-13	0.999019	tier_1
rs4063746	17	26171381	NOS2;LYRM9	intergenic	C	G	G	Y	0.270932	-0.131475	0.012986	1.1e-24	0.279541	-0.153325	0.020724	3.4e-13	0.999172	tier_1
rs2079715	17	26177102	NOS2;LYRM9	intergenic	A	G	G	Y	0.270209	-0.131566	0.0130158	1.2e-24	0.278978	-0.153042	0.0207535	4e-13	0.996482	tier_1
rs2779269	17	26164000	NOS2;LYRM9	intergenic	C	T	T	Y	0.270893	-0.131262	0.0129887	1.3e-24	0.279426	-0.153487	0.0207455	3.3e-13	0.998244	tier_1
rs2779268	17	26164062	NOS2;LYRM9	intergenic	T	G	G	Y	0.270892	-0.131266	0.0129888	1.3e-24	0.279424	-0.153486	0.0207455	3.3e-13	0.998245	tier_1
rs2779267	17	26164494	NOS2;LYRM9	intergenic	C	G	G	Y	0.270889	-0.131271	0.0129889	1.3e-24	0.279421	-0.153502	0.0207454	3.3e-13	0.998252	tier_1
rs9303698	17	26178169	NOS2;LYRM9	intergenic	A	C	C	Y	0.270456	-0.130609	0.013014	2.6e-24	0.279131	-0.153766	0.020759	3.2e-13	0.996997	tier_1
rs9903944	17	26180739	NOS2;LYRM9	intergenic	A	G	G	Y	0.270977	-0.130359	0.012998	2.9e-24	0.27971	-0.153494	0.0207319	3.3e-13	0.997813	tier_1
rs6505510	17	26179790	NOS2;LYRM9	intergenic	C	A	A	Y	0.27064	-0.13021	0.0129996	3.3e-24	0.279197	-0.152642	0.0207518	4.7e-13	0.998407	tier_1
rs12602424	17	26180871	NOS2;LYRM9	intergenic	C	G	G	Y	0.267367	-0.130051	0.0130423	5.2e-24	0.275958	-0.156405	0.0208272	1.5e-13	0.998345	tier_1
rs61191560	17	26191466	NOS2;LYRM9	intergenic	CT	C	C	Y	0.259474	-0.130975	0.0131996	7.2e-24	0.266798	-0.146132	0.0210793	1.1e-11	0.987649	tier_1
rs9895004	17	26187085	NOS2;LYRM9	intergenic	T	G	G	Y	0.26514	-0.129695	0.0130712	9.3e-24	0.274399	-0.147907	0.0207835	2.9e-12	0.999744	tier_1
rs9674883	17	26188121	NOS2;LYRM9	intergenic	T	C	C	Y	0.265087	-0.129708	0.0130709	9.3e-24	0.274395	-0.147906	0.0207841	2.9e-12	0.999754	tier_1
rs6505523	17	26192713	NOS2;LYRM9	intergenic	T	C	C	Y	0.265625	-0.129327	0.0130669	1.1e-23	0.274372	-0.145999	0.0207962	5.7e-12	0.997632	tier_1
rs28510754	17	26190828	NOS2;LYRM9	intergenic	T	A	A	Y	0.264849	-0.128483	0.0130714	2.3e-23	0.272267	-0.145421	0.0208107	7.5e-12	0.998049	tier_1
rs12602762	17	26194880	NOS2;LYRM9	intergenic	G	A	A	Y	0.26173	-0.127931	0.0131746	6.3e-23	0.272147	-0.137424	0.020918	1.1e-10	0.992333	tier_1
rs9909887	17	26195341	NOS2;LYRM9	intergenic	A	C	C	Y	0.26826	-0.125896	0.0130742	1.6e-22	0.279844	-0.135161	0.0206862	1.5e-10	0.993941	tier_1
rs6505524	17	26197769	NOS2;LYRM9	intergenic	A	C	C	Y	0.266986	-0.125828	0.0130868	2e-22	0.277756	-0.134144	0.0207468	2.4e-10	0.993622	tier_1
rs12450817	17	26196802	NOS2;LYRM9	intergenic	C	A	A	Y	0.265708	-0.125364	0.0131175	3.6e-22	0.276031	-0.134764	0.020847	2.3e-10	0.992682	tier_1
rs3751973	17	26206747	LYRM9	intronic	T	A	A	Y	0.128144	-0.13937	0.0172518	6.8e-16	0.133048	-0.123604	0.0270903	8.9e-06	0.993864	tier_2
rs148444754	17	26213657	LYRM9	intronic	CTTTCT	C	C	Y	0.130168	-0.136141	0.0171626	1.9e-15	0.136346	-0.122192	0.0267451	7.7e-06	0.991447	tier_2
17:26224760_TA_TAA	17	26224760	LYRM9;LINC01992	intergenic	TA	TAA	TAA	Y	0.129241	-0.136535	0.0173564	3.9e-15	0.135579	-0.128286	0.0269528	3e-06	0.979142	tier_2
rs8082039	17	26230309	LYRM9;LINC01992	intergenic	G	A	A	Y	0.131052	-0.133884	0.0170956	4.5e-15	0.137641	-0.123337	0.0266095	5.6e-06	0.994931	tier_2
rs34302111	17	26226096	LYRM9;LINC01992	intergenic	T	G	G	Y	0.131258	-0.133537	0.0170649	4.7e-15	0.137724	-0.123129	0.0265729	5.7e-06	0.997678	tier_2
rs11347876	17	26227697	LYRM9;LINC01992	intergenic	AT	A	A	Y	0.129265	-0.133936	0.0171898	5.4e-15	0.136477	-0.127557	0.0266896	2.8e-06	0.996389	tier_2
rs7218808	17	26234498	LYRM9;LINC01992	intergenic	G	A	A	N	0.13094	-0.132564	0.0170849	8.9e-15	0.136894	-0.122642	0.0266637	6.4e-06	NA	tier_2
17:26250939_CTTTATTTATTTA_CTTTATTTA	17	26250939	LYRM9;LINC01992	intergenic	CTTTATTTATTTA	CTTTATTTA	CTTTATTTA	Y	0.130527	-0.134283	0.0172894	9.1e-15	0.136118	-0.121977	0.026969	9.4e-06	0.975901	tier_2
rs148681244	17	26239239	LYRM9;LINC01992	intergenic	C	T	T	Y	0.131546	-0.130578	0.0170572	2.1e-14	0.138047	-0.126007	0.0265652	3.2e-06	0.997182	tier_2
rs113601614	17	26253094	LYRM9;LINC01992	intergenic	G	A	A	Y	0.128561	-0.132318	0.0173887	2.2e-14	0.135067	-0.121703	0.0270515	1e-05	0.979627	tier_2
rs11653617	17	26247888	LYRM9;LINC01992	intergenic	G	A	A	Y	0.131941	-0.129853	0.0170226	2.4e-14	0.138681	-0.124461	0.0264743	4e-06	0.999104	tier_2
rs11654981	17	26250974	LYRM9;LINC01992	intergenic	T	C	C	Y	0.127378	-0.131565	0.0173228	3.1e-14	0.134219	-0.127869	0.0269488	3.3e-06	0.993113	tier_2
rs8079838	17	26266432	LINC01992	ncRNA_intronic	G	C	C	Y	0.132884	-0.1269	0.0170211	1e-13	0.139304	-0.12166	0.0265343	7.1e-06	0.991449	tier_2
rs8082174	17	26262520	LINC01992	ncRNA_intronic	T	C	C	Y	0.134065	-0.125453	0.0169605	1.6e-13	0.140473	-0.124965	0.0264317	3.5e-06	0.991547	tier_2
rs8070130	17	26263570	LINC01992	ncRNA_intronic	T	C	C	Y	0.133336	-0.124032	0.0169769	3e-13	0.139803	-0.123241	0.0264411	4.8e-06	0.993287	tier_2
rs9910124	17	26265660	LINC01992	ncRNA_intronic	C	T	T	Y	0.135609	-0.123042	0.0168721	3.4e-13	0.142448	-0.116632	0.0263232	1.4e-05	0.991713	tier_2
rs9910631	17	26265871	LINC01992	ncRNA_intronic	C	A	A	Y	0.135719	-0.121744	0.0168514	5.7e-13	0.142202	-0.115265	0.0263014	1.8e-05	0.993901	tier_2
rs78378116	17	26236961	LYRM9;LINC01992	intergenic	C	G	G	Y	0.113491	-0.13238	0.0182808	6.1e-13	0.121664	-0.121807	0.0282471	2.4e-05	0.98506	tier_2
rs8065748	17	26270608	LINC01992	ncRNA_intronic	A	C	C	Y	0.13644	-0.120955	0.016801	8e-13	0.143261	-0.119882	0.0261839	7.3e-06	0.995581	tier_2
rs7222245	17	26269413	LINC01992	ncRNA_intronic	A	G	G	N	0.137511	-0.119279	0.0168056	1.4e-12	0.144496	-0.123132	0.02615	4e-06	NA	tier_2
17:26134370_TAA_TA	17	26134370	NOS2;LYRM9	intergenic	TAA	TA	TA	Y	0.120514	-0.12178	0.0180847	1.6e-11	0.127629	-0.135187	0.0281611	2.4e-06	0.954382	tier_2
17:26250606_CTTTATTTATTTA_CTTTA	17	26250606	LYRM9;LINC01992	intergenic	CTTTATTTATTTA	CTTTA	CTTTA	Y	0.152637	-0.108446	0.0164366	3.2e-11	0.159276	-0.114452	0.0254392	1.1e-05	0.959477	tier_2
17:26168200_ATGTGTGTGTGTG_A	17	26168200	NOS2;LYRM9	intergenic	ATGTGTGTGTGTG	A	A	Y	0.0855969	-0.129365	0.0214065	6.4e-10	0.0897569	-0.142745	0.0334927	2.2e-05	0.930129	tier_2
rs2531882	17	26154025	NOS2;LYRM9	intergenic	T	C	C	Y	0.399642	0.0637044	0.011745	1.8e-08	0.39147	0.102329	0.018922	6.4e-08	0.997806	tier_2
rs10512428	17	26268925	LINC01992	ncRNA_intronic	G	C	C	Y	0.409126	0.0621992	0.0117404	3e-08	0.40194	0.0854011	0.0187423	5.8e-06	0.997412	tier_2
rs2108952	17	26181865	NOS2;LYRM9	intergenic	C	T	T	Y	0.602618	-0.0625755	0.0117834	3.5e-08	0.60703	-0.100153	0.0189239	1.4e-07	0.996586	tier_2
rs11080045	17	26265269	LINC01992	ncRNA_intronic	C	G	G	Y	0.409187	0.0619119	0.0117491	3.5e-08	0.402464	0.0876786	0.0187429	3.3e-06	0.996292	tier_2
rs75314802	17	26253591	LYRM9;LINC01992	intergenic	CT	C	C	Y	0.578735	-0.0619729	0.0116727	3.6e-08	0.587662	-0.085457	0.0187125	5.8e-06	0.995533	tier_2
rs8082467	17	26253468	LYRM9;LINC01992	intergenic	G	A	A	Y	0.578834	-0.0617512	0.0116547	3.9e-08	0.587503	-0.0852515	0.0186797	5.9e-06	0.997785	tier_2
rs34256002	17	26272308	LINC01992	ncRNA_intronic	G	C	C	Y	0.409368	0.0620275	0.0118046	4e-08	0.402396	0.0868386	0.0187977	4.2e-06	0.988825	tier_2
rs35106758	17	26263783	LINC01992	ncRNA_intronic	C	A	A	Y	0.408917	0.0615445	0.0117741	4.6e-08	0.401518	0.0871098	0.0187482	3.7e-06	0.993583	tier_2
rs76800089	6	24773659	C6orf62;GMNN	intergenic	C	T	T	Y	0.0610488	0.258303	0.0242396	1.3e-27	0.0598467	0.16016	0.0389021	4.4e-05	0.991363	tier_2
rs3756810	6	24775839	GMNN	intronic	T	C	C	Y	0.0614813	0.257136	0.0241317	1.6e-27	0.0601415	0.162203	0.0387682	3.3e-05	0.995924	tier_2
6:24767407_ATTTTTT_ATTCTTTTTT	6	24767407	C6orf62;GMNN	intergenic	ATTTTTT	ATTCTTTTTT	ATTCTTTTTT	Y	0.0597913	0.262725	0.0245951	1.7e-27	0.0592672	0.165198	0.0392856	2.9e-05	0.984702	tier_2
rs6935339	6	24769671	C6orf62;GMNN	intergenic	A	C	C	Y	0.061505	0.257283	0.0241555	1.7e-27	0.0605238	0.159616	0.0387834	4.6e-05	0.993201	tier_2
rs6940028	6	24769825	C6orf62;GMNN	intergenic	C	T	T	Y	0.0610557	0.258283	0.0242686	1.7e-27	0.0596597	0.16315	0.0390332	3.3e-05	0.9903	tier_2
rs113535168	6	24766259	C6orf62;GMNN	intergenic	T	G	G	Y	0.0613036	0.257173	0.0241815	1.8e-27	0.0601775	0.162938	0.0388403	3.2e-05	0.994321	tier_2
rs9467312	6	24781308	GMNN	intronic	A	G	G	Y	0.0616294	0.256019	0.0240763	1.8e-27	0.0602606	0.161755	0.0386982	3.4e-05	0.996973	tier_2
rs6934938	6	24769460	C6orf62;GMNN	intergenic	A	C	C	Y	0.061298	0.257389	0.0242078	1.9e-27	0.0599014	0.164056	0.0388822	2.8e-05	0.990709	tier_2
rs3756809	6	24776597	GMNN	intronic	G	T	T	Y	0.0614775	0.256657	0.0241241	1.9e-27	0.0597324	0.163603	0.0388811	2.9e-05	0.996805	tier_2
rs6456635	6	24778195	GMNN	intronic	G	T	T	Y	0.0616641	0.255954	0.0240705	1.9e-27	0.0602727	0.161832	0.0387012	3.3e-05	0.998292	tier_2
rs9467309	6	24778543	GMNN	intronic	G	A	A	Y	0.0616669	0.255942	0.0240695	1.9e-27	0.060272	0.161791	0.0387003	3.3e-05	0.99834	tier_2
rs9461068	6	24779762	GMNN	intronic	C	T	T	Y	0.0616757	0.255897	0.0240651	1.9e-27	0.0602675	0.161735	0.0386977	3.4e-05	0.998544	tier_2
rs16889688	6	24780725	GMNN	intronic	C	T	T	Y	0.0616803	0.255885	0.024063	1.9e-27	0.0602661	0.161693	0.0386968	3.4e-05	0.998644	tier_2
rs9467311	6	24781239	GMNN	intronic	G	C	C	Y	0.0616831	0.255851	0.0240621	1.9e-27	0.0602661	0.161669	0.0386949	3.4e-05	0.998662	tier_2
rs140482119	6	24781467	GMNN	intronic	A	AAAT	AAAT	Y	0.0616842	0.255833	0.024062	1.9e-27	0.0602665	0.161671	0.0386946	3.4e-05	0.998654	tier_2
rs2307307	6	24781719	GMNN	exonic	G	C	C	Y	0.0616852	0.255798	0.0240618	1.9e-27	0.0602648	0.161665	0.0386943	3.4e-05	0.998648	tier_2
rs2307306	6	24781735	GMNN	exonic	C	T	T	Y	0.0616847	0.255796	0.0240619	1.9e-27	0.0602648	0.161661	0.0386941	3.4e-05	0.998648	tier_2
rs9467319	6	24797412	ARMH2	downstream	T	A	A	Y	0.0616223	0.256149	0.024079	1.9e-27	0.0603029	0.160524	0.0386761	3.8e-05	0.998338	tier_2
rs3756812	6	24775306	GMNN	UTR5	G	C	C	Y	0.0616101	0.256032	0.0240918	2e-27	0.0602928	0.16221	0.0387155	3.2e-05	0.997353	tier_2
rs3756811	6	24775466	GMNN	UTR5	G	C	C	Y	0.0616129	0.256026	0.0240906	2e-27	0.0602911	0.162202	0.0387149	3.2e-05	0.997399	tier_2
rs377739648	6	24776182	GMNN	intronic	C	CTAAA	CTAAA	Y	0.0616266	0.25603	0.024086	2e-27	0.0602855	0.162087	0.0387117	3.3e-05	0.997599	tier_2
rs9295632	6	24772715	C6orf62;GMNN	intergenic	G	A	A	Y	0.0615103	0.256167	0.0241186	2.1e-27	0.0603053	0.16261	0.0387291	3.1e-05	0.995168	tier_2
rs78380726	6	24773371	C6orf62;GMNN	intergenic	G	A	A	Y	0.0615758	0.256015	0.0241017	2.1e-27	0.0603067	0.162497	0.0387238	3.1e-05	0.99695	tier_2
rs76699591	6	24773458	C6orf62;GMNN	intergenic	A	G	G	Y	0.0615765	0.256031	0.0241015	2.1e-27	0.0603049	0.162452	0.0387236	3.2e-05	0.996968	tier_2
rs111401577	6	24773474	C6orf62;GMNN	intergenic	A	G	G	Y	0.0615767	0.256029	0.0241014	2.1e-27	0.0603049	0.162452	0.0387236	3.2e-05	0.996973	tier_2
rs6456634	6	24774134	C6orf62;GMNN	intergenic	T	G	G	Y	0.0615891	0.256032	0.0240983	2.1e-27	0.0603018	0.162399	0.0387208	3.2e-05	0.997079	tier_2
rs73396407	6	24774297	GMNN	upstream	A	G	G	Y	0.0615917	0.256031	0.0240975	2.1e-27	0.0603004	0.162352	0.0387201	3.2e-05	0.997114	tier_2
rs9467303	6	24772203	C6orf62;GMNN	intergenic	C	T	T	Y	0.061556	0.255981	0.0241064	2.2e-27	0.0603126	0.162608	0.0387291	3.1e-05	0.996782	tier_2
rs9467304	6	24772224	C6orf62;GMNN	intergenic	G	C	C	Y	0.0615564	0.255978	0.0241063	2.2e-27	0.0603122	0.162612	0.0387291	3.1e-05	0.996784	tier_2
rs73396404	6	24773030	C6orf62;GMNN	intergenic	T	C	C	Y	0.0615695	0.256015	0.0241033	2.2e-27	0.0603074	0.162509	0.0387257	3.1e-05	0.996899	tier_2
rs9461067	6	24771689	C6orf62;GMNN	intergenic	A	G	G	Y	0.0615467	0.255951	0.0241079	2.3e-27	0.0603171	0.162661	0.0387306	3.1e-05	0.996748	tier_2
rs9467284	6	24763075	C6orf62;GMNN	intergenic	G	A	A	Y	0.0614309	0.256183	0.0241404	2.4e-27	0.0603482	0.163514	0.0387618	2.9e-05	0.994153	tier_2
rs73394577	6	24764535	C6orf62;GMNN	intergenic	T	C	C	Y	0.0614322	0.256204	0.0241395	2.4e-27	0.0603184	0.162954	0.0387576	3.1e-05	0.99495	tier_2
rs9467285	6	24763149	C6orf62;GMNN	intergenic	A	G	G	Y	0.0614836	0.256008	0.0241258	2.5e-27	0.0603531	0.163392	0.038758	2.9e-05	0.995894	tier_2
rs9467286	6	24763168	C6orf62;GMNN	intergenic	C	T	T	Y	0.0614834	0.255994	0.0241257	2.5e-27	0.0603531	0.163391	0.0387577	2.9e-05	0.99591	tier_2
rs9467289	6	24763445	C6orf62;GMNN	intergenic	A	T	T	Y	0.0614831	0.255914	0.0241229	2.5e-27	0.0603455	0.163296	0.0387544	2.9e-05	0.996118	tier_2
rs9467295	6	24765728	C6orf62;GMNN	intergenic	A	G	G	Y	0.0614291	0.255937	0.0241311	2.5e-27	0.0603281	0.163177	0.0387472	3e-05	0.994914	tier_2
rs9461065	6	24767817	C6orf62;GMNN	intergenic	G	A	A	Y	0.0615019	0.255781	0.0241141	2.5e-27	0.0603333	0.162962	0.0387395	3e-05	0.996624	tier_2
rs73394591	6	24768181	C6orf62;GMNN	intergenic	G	T	T	Y	0.0615067	0.255788	0.0241136	2.5e-27	0.060332	0.162932	0.0387385	3e-05	0.996625	tier_2
rs77879485	6	24768449	C6orf62;GMNN	intergenic	C	T	T	Y	0.0615093	0.255811	0.0241134	2.5e-27	0.0603316	0.162891	0.0387378	3e-05	0.996623	tier_2
rs199644714	6	24768597	C6orf62;GMNN	intergenic	AAAC	A	A	Y	0.0615113	0.25581	0.0241132	2.5e-27	0.0603299	0.162901	0.0387379	3e-05	0.996623	tier_2
rs79250265	6	24763575	C6orf62;GMNN	intergenic	G	C	C	Y	0.0614823	0.255892	0.0241226	2.6e-27	0.0603465	0.163272	0.0387525	2.9e-05	0.996162	tier_2
rs73394575	6	24764427	C6orf62;GMNN	intergenic	G	A	A	Y	0.0614807	0.255771	0.0241191	2.6e-27	0.0603382	0.163165	0.0387474	3e-05	0.99646	tier_2
rs12183400	6	24764866	C6orf62;GMNN	intergenic	T	C	C	Y	0.0613477	0.256131	0.0241638	2.6e-27	0.0600705	0.162826	0.0388985	3.4e-05	0.994047	tier_2
rs9461061	6	24764977	C6orf62;GMNN	intergenic	T	C	C	Y	0.061482	0.255735	0.0241169	2.6e-27	0.0603354	0.1631	0.0387449	3e-05	0.996601	tier_2
rs9461062	6	24764984	C6orf62;GMNN	intergenic	C	T	T	Y	0.061482	0.255735	0.0241169	2.6e-27	0.0603354	0.1631	0.0387449	3e-05	0.996601	tier_2
rs9461063	6	24765110	C6orf62;GMNN	intergenic	G	T	T	Y	0.061482	0.255737	0.024117	2.6e-27	0.0603354	0.1631	0.0387449	3e-05	0.996601	tier_2
rs9467290	6	24765206	C6orf62;GMNN	intergenic	G	A	A	Y	0.0614818	0.255748	0.024117	2.6e-27	0.0603347	0.163114	0.0387449	3e-05	0.996604	tier_2
rs140088072	6	24765314	C6orf62;GMNN	intergenic	T	TAAAG	TAAAG	Y	0.0614816	0.255741	0.0241171	2.6e-27	0.0603347	0.163109	0.0387445	3e-05	0.99661	tier_2
rs9467291	6	24765401	C6orf62;GMNN	intergenic	A	G	G	Y	0.0614823	0.255751	0.024117	2.6e-27	0.0603347	0.163089	0.0387443	3e-05	0.996604	tier_2
rs9461064	6	24765548	C6orf62;GMNN	intergenic	C	T	T	Y	0.0614825	0.255756	0.024117	2.6e-27	0.0603337	0.163085	0.0387444	3e-05	0.996603	tier_2
rs9467292	6	24765555	C6orf62;GMNN	intergenic	A	G	G	Y	0.0614825	0.255756	0.024117	2.6e-27	0.0603337	0.163085	0.0387444	3e-05	0.996603	tier_2
rs9467293	6	24765577	C6orf62;GMNN	intergenic	A	G	G	Y	0.0614825	0.255756	0.024117	2.6e-27	0.0603337	0.163085	0.0387444	3e-05	0.996604	tier_2
rs9467294	6	24765614	C6orf62;GMNN	intergenic	G	A	A	Y	0.0614828	0.25576	0.024117	2.6e-27	0.0603337	0.163085	0.0387444	3e-05	0.996603	tier_2
rs9467296	6	24765768	C6orf62;GMNN	intergenic	G	A	A	Y	0.0614828	0.255776	0.024117	2.6e-27	0.0603337	0.163085	0.0387444	3e-05	0.996604	tier_2
rs9467297	6	24765827	C6orf62;GMNN	intergenic	G	C	C	Y	0.0613947	0.256053	0.0241415	2.6e-27	0.0601702	0.163225	0.0388313	3.1e-05	0.995661	tier_2
rs137936111	6	24766114	C6orf62;GMNN	intergenic	C	T	T	Y	0.0614843	0.255768	0.0241167	2.6e-27	0.060334	0.163096	0.0387436	3e-05	0.996609	tier_2
rs6917565	6	24766746	C6orf62;GMNN	intergenic	G	A	A	Y	0.0614927	0.255719	0.0241148	2.6e-27	0.0603368	0.16303	0.0387414	3e-05	0.996627	tier_2
rs6901466	6	24766814	C6orf62;GMNN	intergenic	T	G	G	Y	0.0614927	0.255714	0.0241148	2.6e-27	0.0603372	0.163014	0.0387412	3e-05	0.996631	tier_2
rs73728683	6	24767009	C6orf62;GMNN	intergenic	A	C	C	Y	0.0614933	0.255721	0.0241147	2.6e-27	0.0603368	0.163027	0.0387407	3e-05	0.996639	tier_2
rs73394578	6	24764624	C6orf62;GMNN	intergenic	A	C	C	Y	0.0614811	0.255737	0.0241178	2.7e-27	0.0603392	0.163114	0.0387457	3e-05	0.996542	tier_2
rs60473933	6	24765233	C6orf62;GMNN	intergenic	CTG	C	C	Y	0.0615998	0.255589	0.0241136	2.7e-27	0.0604615	0.16381	0.0387432	2.7e-05	0.995728	tier_2
rs9467316	6	24784052	GMNN	intronic	C	T	T	Y	0.0617161	0.254971	0.0240504	2.7e-27	0.0602596	0.161316	0.0386729	3.5e-05	0.998963	tier_2
rs9467317	6	24784095	GMNN	intronic	G	T	T	Y	0.0617161	0.254971	0.0240504	2.7e-27	0.0602596	0.161316	0.0386729	3.5e-05	0.998964	tier_2
rs58898420	6	24784891	GMNN	intronic	G	A	A	Y	0.0617179	0.254954	0.02405	2.7e-27	0.060261	0.161312	0.0386725	3.5e-05	0.998967	tier_2
rs10946726	6	24785039	GMNN	intronic	T	C	C	Y	0.0617179	0.254949	0.0240499	2.7e-27	0.060261	0.161312	0.0386725	3.5e-05	0.99897	tier_2
rs2295735	6	24785688	GMNN	intronic	A	G	G	Y	0.0617195	0.254905	0.0240493	2.7e-27	0.060261	0.161302	0.0386716	3.5e-05	0.99899	tier_2
rs9467318	6	24786577	GMNN	downstream	A	G	G	Y	0.0617189	0.254898	0.0240487	2.7e-27	0.0602585	0.161278	0.0386711	3.5e-05	0.999023	tier_2
rs7771462	6	24787103	GMNN	downstream	G	A	A	Y	0.0617195	0.25489	0.0240485	2.7e-27	0.0602585	0.161278	0.0386711	3.5e-05	0.999029	tier_2
rs7771372	6	24787245	GMNN	downstream	C	T	T	Y	0.0617197	0.254881	0.0240485	2.7e-27	0.0602589	0.161281	0.0386709	3.5e-05	0.999029	tier_2
rs73396430	6	24787607	GMNN;ARMH2	intergenic	A	G	G	Y	0.0617203	0.254859	0.0240484	2.8e-27	0.0602599	0.161292	0.0386705	3.5e-05	0.999032	tier_2
rs9461069	6	24788004	GMNN;ARMH2	intergenic	G	C	C	Y	0.0617213	0.254847	0.0240481	2.8e-27	0.0602603	0.161287	0.0386703	3.5e-05	0.999035	tier_2
rs56208026	6	24788067	GMNN;ARMH2	intergenic	C	G	G	Y	0.0617214	0.25484	0.024048	2.8e-27	0.060261	0.161287	0.0386699	3.5e-05	0.999047	tier_2
rs58334728	6	24788741	GMNN;ARMH2	intergenic	C	T	T	Y	0.061722	0.254818	0.0240477	2.8e-27	0.0602616	0.161284	0.0386699	3.5e-05	0.999059	tier_2
rs9467283	6	24763074	C6orf62;GMNN	intergenic	T	C	C	Y	0.0615748	0.255386	0.0241181	2.9e-27	0.0604386	0.163031	0.0387388	3e-05	0.994133	tier_2
rs6912564	6	24790705	GMNN;ARMH2	intergenic	A	G	G	Y	0.0617239	0.254758	0.0240464	2.9e-27	0.0602596	0.161253	0.0386682	3.5e-05	0.999117	tier_2
rs6917813	6	24791019	GMNN;ARMH2	intergenic	G	C	C	Y	0.0617248	0.254738	0.0240463	2.9e-27	0.0602603	0.161247	0.038668	3.5e-05	0.999122	tier_2
rs73394570	6	24763513	C6orf62;GMNN	intergenic	G	C	C	Y	0.0617344	0.255213	0.0240707	3e-27	0.0606118	0.160699	0.0386868	3.9e-05	0.996005	tier_2
rs16889670	6	24764742	C6orf62;GMNN	intergenic	A	G	G	Y	0.0614177	0.25579	0.024141	3e-27	0.0603008	0.163612	0.0387758	2.9e-05	0.995857	tier_2
rs34320469	6	24792533	GMNN;ARMH2	intergenic	CA	C	C	Y	0.0617331	0.254516	0.0240437	3.1e-27	0.0602686	0.161223	0.0386671	3.5e-05	0.999196	tier_2
rs7357034	6	24792556	GMNN;ARMH2	intergenic	A	G	G	Y	0.0617331	0.254514	0.0240437	3.1e-27	0.0602686	0.161223	0.0386671	3.5e-05	0.999198	tier_2
rs138532484	6	24792584	GMNN;ARMH2	intergenic	TG	T	T	Y	0.0617068	0.254553	0.0240533	3.2e-27	0.0602235	0.160842	0.038695	3.7e-05	0.998655	tier_2
rs9295634	6	24792851	GMNN;ARMH2	intergenic	T	A	A	Y	0.0617344	0.254465	0.0240431	3.2e-27	0.06027	0.161215	0.0386669	3.5e-05	0.999226	tier_2
rs73396453	6	24796454	GMNN;ARMH2	intergenic	A	G	G	Y	0.0617225	0.254635	0.0240519	3.2e-27	0.0602977	0.160709	0.0386731	3.7e-05	0.998787	tier_2
rs138532484	6	24792585	GMNN;ARMH2	intergenic	G	<DEL>	<DEL>	Y	0.0616669	0.254664	0.0240675	3.3e-27	0.0601602	0.160524	0.0387404	3.9e-05	0.997931	tier_2
rs7356832	6	24794140	GMNN;ARMH2	intergenic	G	A	A	Y	0.0617324	0.254456	0.0240439	3.3e-27	0.060279	0.161061	0.0386669	3.6e-05	0.999223	tier_2
rs147051198	6	24764147	C6orf62;GMNN	intergenic	G	GTAAT	GTAAT	Y	0.0612978	0.255849	0.0241723	3.4e-27	0.0602603	0.163947	0.0387904	2.8e-05	0.995007	tier_2
rs9467288	6	24763232	C6orf62;GMNN	intergenic	C	T	T	Y	0.0617282	0.255622	0.0241536	3.6e-27	0.0604965	0.164091	0.0387898	2.6e-05	0.992253	tier_2
rs7775042	6	24770343	C6orf62;GMNN	intergenic	A	G	G	Y	0.0605521	0.258253	0.0244118	3.9e-27	0.0592101	0.166624	0.0392545	2.5e-05	0.984855	tier_2
rs11304140	6	24776330	GMNN	intronic	CT	C	C	Y	0.0626319	0.256794	0.0242741	3.9e-27	0.0605848	0.165192	0.0392835	2.9e-05	0.967196	tier_2
rs60794509	6	24769093	C6orf62;GMNN	intergenic	A	G	G	Y	0.0639153	0.25289	0.0239876	4.1e-27	0.0627053	0.160734	0.0385528	3.6e-05	0.973209	tier_2
rs6916816	6	24766453	C6orf62;GMNN	intergenic	C	T	T	Y	0.0610331	0.25599	0.0242477	4.3e-27	0.0599406	0.161766	0.0389485	3.8e-05	0.991959	tier_2
rs6939757	6	24766460	C6orf62;GMNN	intergenic	T	C	C	Y	0.0610331	0.25599	0.0242477	4.3e-27	0.0599406	0.161766	0.0389485	3.8e-05	0.991959	tier_2
rs9461060	6	24764922	C6orf62;GMNN	intergenic	T	C	C	Y	0.0612722	0.254486	0.0241853	6.2e-27	0.0602211	0.163066	0.0387969	3e-05	0.995107	tier_2
rs9467305	6	24775150	GMNN	upstream	C	G	G	Y	0.0616204	0.254115	0.024129	6.6e-27	0.0602866	0.158952	0.0387685	4.8e-05	0.994001	tier_2
rs59587218	6	24791690	GMNN;ARMH2	intergenic	A	C	C	Y	0.0605909	0.257036	0.0244215	7.1e-27	0.059005	0.166575	0.0393192	2.6e-05	0.9866	tier_2
rs7757501	6	24770483	C6orf62;GMNN	intergenic	T	C	C	Y	0.0595694	0.259504	0.0246291	7.7e-27	0.0590656	0.171008	0.0393191	1.5e-05	0.985657	tier_2
rs28561768	6	24791865	GMNN;ARMH2	intergenic	C	T	T	Y	0.0612654	0.253568	0.0241976	1.1e-26	0.0597442	0.16082	0.0389507	4.3e-05	0.994322	tier_2
rs73394572	6	24764101	C6orf62;GMNN	intergenic	G	A	A	Y	0.0620056	0.251807	0.0240736	1.3e-26	0.0610839	0.160543	0.0385841	3.7e-05	0.993965	tier_2
rs3813682	6	24797815	ARMH2	exonic	A	T	T	Y	0.0605535	0.254544	0.0243432	1.3e-26	0.0594421	0.163698	0.0389796	3.1e-05	0.990781	tier_2
rs60716450	6	24783114	GMNN	intronic	GA	G	G	Y	0.0638293	0.250319	0.0238986	1.4e-26	0.0626117	0.159847	0.0382734	3.4e-05	0.983623	tier_2
rs59427770	6	24793258	GMNN;ARMH2	intergenic	C	T	T	N	0.0622551	0.249593	0.0239717	1.6e-26	0.0604532	0.166106	0.0386477	1.9e-05	NA	tier_2
rs59904886	6	24799243	ARMH2	upstream	A	G	G	Y	0.0607966	0.25487	0.0245506	3.2e-26	0.0595734	0.163949	0.0392722	3.4e-05	0.973343	tier_2
rs80261858	6	24799858	ARMH2	upstream	A	G	G	Y	0.0608542	0.255235	0.0246193	3.9e-26	0.0596936	0.164283	0.0393404	3.3e-05	0.968032	tier_2
rs149947313	6	24799863	ARMH2	upstream	TCTTTAAAGAGCTG	T	T	Y	0.0608565	0.255218	0.0246195	3.9e-26	0.0596946	0.164277	0.0393411	3.3e-05	0.967977	tier_2
rs9461071	6	24800160	ARMH2;RIPOR2	intergenic	C	A	A	Y	0.0608542	0.2553	0.0246603	4.5e-26	0.0595526	0.162372	0.0394364	4.3e-05	0.965159	tier_2
rs60641294	6	24800192	ARMH2;RIPOR2	intergenic	T	TC	TC	Y	0.0609112	0.255587	0.0246856	4.6e-26	0.0596787	0.162619	0.0394029	4.2e-05	0.962038	tier_2
rs199597331	6	24773746	C6orf62;GMNN	intergenic	C	CA	CA	Y	0.0599066	0.255325	0.0246716	4.9e-26	0.0587075	0.165728	0.0395695	3.2e-05	0.97811	tier_2
rs11968288	6	24802199	ARMH2;RIPOR2	intergenic	G	C	C	Y	0.0611212	0.254306	0.0247516	1.2e-25	0.060165	0.165501	0.0394184	3e-05	0.957383	tier_2
rs13209580	6	24803080	ARMH2;RIPOR2	intergenic	C	T	T	Y	0.0614011	0.253177	0.0246991	2.3e-25	0.0603884	0.164386	0.0392993	3e-05	0.956607	tier_2
rs141767609	6	24800759	ARMH2;RIPOR2	intergenic	AT	A	A	Y	0.064062	0.250198	0.0246309	4.3e-25	0.0627732	0.161592	0.0392656	4.1e-05	0.927864	tier_2
rs4078356	6	24803317	ARMH2;RIPOR2	intergenic	T	C	C	Y	0.0607515	0.252077	0.0248022	5e-25	0.0598013	0.162128	0.0394779	4e-05	0.95714	tier_2
rs11064445	12	6994343	DSTNP2	ncRNA_exonic	G	A	A	Y	0.202829	-0.117772	0.0142384	6.2e-17	0.204508	-0.121865	0.0227616	5.3e-08	0.997998	tier_2
rs77625565	12	6974637	USP5	intronic	G	C	C	Y	0.202821	-0.118213	0.0142736	7.1e-17	0.204502	-0.120902	0.0227651	6.9e-08	0.994357	tier_2
rs11064434	12	6977150	TPI1	intronic	G	T	T	Y	0.203613	-0.117046	0.0142259	1e-16	0.205151	-0.122393	0.0227126	4.5e-08	0.998438	tier_1
rs148947224	12	6975043	USP5	intronic	CAG	C	C	Y	0.200535	-0.118132	0.0143732	1.1e-16	0.202091	-0.123293	0.0229011	4.4e-08	0.99214	tier_1
rs11064436	12	6980223	SPSB2	UTR3	G	C	C	Y	0.203855	-0.116945	0.0142155	1.1e-16	0.205665	-0.118716	0.0226809	1e-07	0.999181	tier_2
rs76205610	12	6985393	LOC105369632	ncRNA_intronic	C	T	T	Y	0.204657	-0.116653	0.0142079	1.1e-16	0.206696	-0.122641	0.0226671	3.7e-08	0.996073	tier_1
rs138787695	12	6976874	TPI1	intronic	CGGGCCG	C	C	Y	0.20334	-0.116716	0.014243	1.4e-16	0.204544	-0.121157	0.0227478	6.3e-08	0.997427	tier_2
12:6991170_AAAACAAAC_AAAAC	12	6991170	LOC105369632	ncRNA_intronic	AAAACAAAC	AAAAC	AAAAC	Y	0.202149	-0.11692	0.014282	1.4e-16	0.20336	-0.122152	0.0228279	5.4e-08	0.995601	tier_2
12:6987112_CAA_CA	12	6987112	LOC105369632	ncRNA_intronic	CAA	CA	CA	Y	0.201568	-0.117636	0.0143691	1.6e-16	0.202766	-0.12387	0.0229663	4e-08	0.982854	tier_1
rs78835987	12	6973405	USP5	intronic	G	C	C	Y	0.20507	-0.115974	0.0142172	1.7e-16	0.206126	-0.12514	0.0227071	2.3e-08	0.995906	tier_1
rs2071068	12	6979006	TPI1	intronic	A	G	G	N	0.203514	-0.115907	0.0142252	1.9e-16	0.20471	-0.124708	0.0227273	2.5e-08	NA	tier_1
rs11064435	12	6980181	SPSB2	UTR3	C	G	G	Y	0.203122	-0.115845	0.0142437	2.3e-16	0.204043	-0.121159	0.022778	6.5e-08	0.99745	tier_2
rs2071060	12	6973637	USP5	intronic	C	A	A	Y	0.203488	-0.115631	0.014279	2.5e-16	0.204129	-0.127958	0.0228502	1.3e-08	0.992749	tier_1
rs1804544	12	6979888	TPI1	UTR3	C	T	T	Y	0.202716	-0.115616	0.0142693	3e-16	0.204171	-0.11958	0.0228031	9.8e-08	0.99531	tier_2
rs2071062	12	6973721	USP5	intronic	T	C	C	Y	0.205057	-0.114857	0.014217	3.5e-16	0.205475	-0.126281	0.0227302	1.8e-08	0.994084	tier_1
rs74535607	12	6999921	LOC105369632;LRRC23	intergenic	G	T	T	N	0.193908	-0.114781	0.0144854	1.2e-15	0.19659	-0.12237	0.0230345	6.5e-08	NA	tier_2
rs200867324	12	6971246	USP5	intronic	GT	G	G	Y	0.196741	-0.115493	0.0146909	2.4e-15	0.197889	-0.122061	0.0233856	1.1e-07	0.962196	tier_2
rs77378695	12	7000309	LOC105369632;LRRC23	intergenic	C	T	T	Y	0.205293	-0.106856	0.014145	3.7e-14	0.20561	-0.126116	0.0225724	1.3e-08	0.998363	tier_1
rs141548186	12	7003114	LOC105369632;LRRC23	intergenic	CACAAAAA	C	C	Y	0.205922	-0.105819	0.0142029	8.6e-14	0.206323	-0.126144	0.0226873	1.5e-08	0.987577	tier_1
rs11064438	12	6982177	SPSB2	UTR5	C	T	T	Y	0.313095	-0.0916872	0.0124082	8.8e-14	0.312687	-0.110019	0.0197165	1.5e-08	0.999087	tier_1
rs11064437	12	6982162	SPSB2	splicing	C	T	T	N	0.31336	-0.0912319	0.0124165	1.2e-13	0.312953	-0.110101	0.0197178	1.5e-08	NA	tier_1
rs79698501	12	7002055	LOC105369632;LRRC23	intergenic	C	G	G	Y	0.204586	-0.104051	0.0142361	2.5e-13	0.204644	-0.123913	0.0226781	2.6e-08	0.988539	tier_1
rs11064427	12	6955595	GNB3	intronic	C	T	T	Y	0.275966	-0.092804	0.0128626	2.9e-13	0.275853	-0.0868916	0.0203691	1.7e-05	0.998315	tier_2
rs72653460	12	6967845	USP5	intronic	C	T	T	Y	0.275668	-0.0925383	0.0128624	3.2e-13	0.276152	-0.0888164	0.020374	1.1e-05	0.997919	tier_2
rs11064431	12	6963539	USP5	intronic	C	G	G	Y	0.276147	-0.0923569	0.0128496	3.4e-13	0.276689	-0.0881415	0.0203364	1.2e-05	0.998697	tier_2
rs2301338	12	6954552	GNB3	intronic	G	A	A	Y	0.262236	-0.094043	0.013124	4e-13	0.26282	-0.0962476	0.0207997	2.9e-06	0.989423	tier_2
rs11064429	12	6959088	CDCA3	intronic	T	C	C	Y	0.275703	-0.092112	0.0128681	4.2e-13	0.275926	-0.0876888	0.0203908	1.4e-05	0.996965	tier_2
rs2269356	12	6961611	USP5	intronic	G	A	A	Y	0.275224	-0.0917051	0.0128833	5.6e-13	0.276039	-0.0870658	0.0203933	1.6e-05	0.996209	tier_2
rs61078661	12	6957408	CDCA3	intronic	G	T	T	Y	0.275976	-0.0914886	0.0128512	5.7e-13	0.276085	-0.0876913	0.020367	1.4e-05	0.999233	tier_2
rs1076865	12	6962978	USP5	intronic	G	A	A	N	0.275683	-0.0914521	0.0128669	6e-13	0.27588	-0.0914452	0.0203964	6.2e-06	NA	tier_2
rs12229775	12	6955796	GNB3	intronic	C	T	T	Y	0.27551	-0.0907543	0.012891	9.4e-13	0.275504	-0.086	0.0204002	2.1e-05	0.99588	tier_2
rs4334119	12	6976027	TPI1;USP5	upstream;downstream	T	G	G	Y	0.250651	-0.0874453	0.0133023	4.2e-11	0.25067	-0.0972599	0.0212565	3.1e-06	0.991355	tier_2
rs10555062	12	7033123	ATN1;ENO2	upstream;downstream	TTG	T	T	Y	0.235222	-0.089829	0.013578	5.7e-11	0.235427	-0.127884	0.0215344	1.3e-09	0.992397	tier_1
rs111766397	12	7030283	ENO2	intronic	C	T	T	Y	0.235442	-0.0894728	0.0135486	5.8e-11	0.236052	-0.129645	0.0214485	6.3e-10	0.997791	tier_1
rs7299785	12	7033214	ATN1;ENO2	upstream;downstream	T	C	C	Y	0.236806	-0.0891018	0.0135226	6.1e-11	0.236918	-0.12937	0.0214488	6.7e-10	0.997441	tier_1
rs11064467	12	7032348	ENO2	UTR3	C	T	T	Y	0.235829	-0.0891537	0.0135326	6.4e-11	0.236379	-0.129002	0.0214235	7.2e-10	0.998932	tier_1
rs75170485	12	7030193	ENO2	intronic	C	T	T	Y	0.2356	-0.089209	0.0135472	6.5e-11	0.236183	-0.128015	0.0214416	1e-09	0.997366	tier_1
rs10849541	12	7032541	ENO2	UTR3	G	A	A	Y	0.235973	-0.0890419	0.0135286	6.6e-11	0.23648	-0.128851	0.0214234	7.6e-10	0.999009	tier_1
rs75484402	12	7030253	ENO2	intronic	G	A	A	Y	0.235734	-0.0889751	0.0135361	7e-11	0.236223	-0.128884	0.0214369	7.7e-10	0.998343	tier_1
rs1800200	12	6976688	TPI1	exonic	A	G	G	Y	0.244689	-0.0866387	0.0133812	7.4e-11	0.24408	-0.0997879	0.0214673	2e-06	0.996918	tier_2
rs7310532	12	7033258	ATN1;ENO2	upstream;downstream	G	C	C	Y	0.235735	-0.0887817	0.0135395	7.8e-11	0.235959	-0.128878	0.0214563	7.9e-10	0.997135	tier_1
rs7310530	12	7033253	ATN1;ENO2	upstream;downstream	G	A	A	Y	0.235734	-0.0887777	0.0135395	7.9e-11	0.235959	-0.128878	0.0214563	7.9e-10	0.997138	tier_1
rs2071067	12	6978703	TPI1	intronic	G	C	C	Y	0.244474	-0.0865723	0.0133758	8.2e-11	0.243435	-0.0993391	0.0214728	2.4e-06	0.998493	tier_2
rs11064464	12	7028394	ENO2	intronic	T	C	C	Y	0.236244	-0.0886757	0.0135366	8.2e-11	0.236599	-0.127478	0.0214287	1.2e-09	0.997897	tier_1
rs7310420	12	7033163	ATN1;ENO2	upstream;downstream	G	C	C	Y	0.235554	-0.0888881	0.0135482	8.2e-11	0.235832	-0.128322	0.0214727	9.7e-10	0.99597	tier_1
rs2071063	12	6973766	USP5	intronic	A	T	T	Y	0.24198	-0.0870042	0.0134645	8.4e-11	0.241805	-0.100595	0.021559	1.9e-06	0.992806	tier_2
rs3213433	12	7029051	ENO2	intronic	C	A	A	Y	0.234779	-0.0888384	0.0135748	8.7e-11	0.234979	-0.130054	0.021509	6.4e-10	0.996487	tier_1
rs11832599	12	7029314	ENO2	intronic	A	T	T	Y	0.23577	-0.0885914	0.0135363	9e-11	0.236237	-0.128865	0.0214424	8e-10	0.998299	tier_1
rs11064439	12	6982405	SPSB2	UTR5	C	T	T	Y	0.243426	-0.0858825	0.0134108	1.1e-10	0.243009	-0.0987935	0.0214809	2.7e-06	0.996768	tier_2
rs3213432	12	6982759	SPSB2	upstream	C	T	T	Y	0.244382	-0.0857415	0.0133738	1.2e-10	0.243522	-0.0985729	0.0214852	2.7e-06	0.998194	tier_2
rs3213435	12	7031659	ENO2	intronic	G	T	T	N	0.2345	-0.0880836	0.0136137	1.3e-10	0.232633	-0.127666	0.0217752	1.9e-09	NA	tier_1
rs11064465	12	7028609	ENO2	intronic	T	A	A	Y	0.231866	-0.0877767	0.0137048	1.7e-10	0.23243	-0.128748	0.021663	1.3e-09	0.98636	tier_1
rs112782798	12	7030354	ENO2	intronic	T	TCG	TCG	Y	0.23453	-0.087277	0.0135933	1.9e-10	0.235502	-0.127899	0.0214674	1.1e-09	0.99576	tier_1
rs2071061	12	6973651	USP5	intronic	A	G	G	Y	0.243049	-0.0847744	0.013435	2e-10	0.241005	-0.105293	0.0215613	6.2e-07	0.994326	tier_2
rs58194764	12	6979967	TPI1	UTR3	T	C	C	N	0.2463	-0.0828002	0.01339	4.8e-10	0.245868	-0.0994789	0.0214698	2.2e-06	NA	tier_2
12:6989409_TAA_TA	12	6989409	LOC105369632	ncRNA_intronic	TAA	TA	TA	Y	0.449575	-0.069862	0.0116534	2e-09	0.451282	-0.0774238	0.0186184	3e-05	0.980673	tier_2
rs11064457	12	7006698	LOC105369632;LRRC23	intergenic	G	A	A	Y	0.165288	-0.093671	0.0154718	2.8e-09	0.165889	-0.138093	0.0246685	9.4e-09	0.991916	tier_1
12:7009692_AT_ATT	12	7009692	LOC105369632;LRRC23	intergenic	AT	ATT	ATT	Y	0.165131	-0.0928857	0.0154304	3.3e-09	0.165873	-0.138015	0.0246051	8.5e-09	0.998059	tier_1
rs3759351	12	7012036	LOC105369632;LRRC23	intergenic	C	T	T	Y	0.165072	-0.0927425	0.0154305	3.5e-09	0.165823	-0.13696	0.0246043	1.1e-08	0.99816	tier_1
rs11835068	12	7017429	LRRC23	intronic	C	T	T	Y	0.164022	-0.0928267	0.0154981	4e-09	0.165285	-0.135982	0.024679	1.5e-08	0.996308	tier_1
rs142184717	12	7007970	LOC105369632;LRRC23	intergenic	GTATTTATT	G	G	Y	0.164293	-0.0927868	0.0155344	4.6e-09	0.165417	-0.13491	0.0247041	1.9e-08	0.990253	tier_1
rs149787936	12	7007798	LOC105369632;LRRC23	intergenic	TTTTG	T	T	Y	0.164063	-0.0924662	0.0155213	4.7e-09	0.165336	-0.13723	0.0247344	1.3e-08	0.991578	tier_1
rs112619185	12	7011498	LOC105369632;LRRC23	intergenic	T	C	C	Y	0.164432	-0.0922044	0.0154813	4.9e-09	0.164753	-0.140133	0.024716	6.1e-09	0.993918	tier_1
rs2071072	12	7015075	LRRC23	exonic	A	C	C	Y	0.163835	-0.0923143	0.015505	5.4e-09	0.164342	-0.136996	0.0247183	1.3e-08	0.99678	tier_1
rs76053606	12	7020516	LRRC23	intronic	C	T	T	Y	0.164122	-0.0913452	0.0154618	6.5e-09	0.165276	-0.134235	0.0246515	2.2e-08	0.999213	tier_1
rs3759353	12	7021957	LRRC23	exonic	G	A	A	Y	0.163768	-0.091454	0.0154959	6.5e-09	0.165118	-0.13204	0.0246907	3.9e-08	0.996696	tier_1
12:6992051_GAA_GA	12	6992051	LOC105369632	ncRNA_intronic	GAA	GA	GA	Y	0.464741	-0.0662456	0.011506	8.5e-09	0.465575	-0.0769057	0.0184753	2.8e-05	0.995741	tier_2
rs2239166	12	7024187	ENO2	intronic	C	T	T	Y	0.163535	-0.0907559	0.0155178	8.8e-09	0.165246	-0.130163	0.0247021	5.7e-08	0.996195	tier_2
rs7132019	12	6992122	LOC105369632	ncRNA_intronic	C	T	T	Y	0.463553	-0.0656687	0.0114803	1e-08	0.464142	-0.0780426	0.018435	2.1e-05	0.999622	tier_2
rs3741922	12	7032254	ENO2	UTR3	G	A	A	N	0.164054	-0.0888553	0.015468	1.8e-08	0.165547	-0.134394	0.0246319	1.9e-08	NA	tier_1
rs9737885	12	6990321	LOC105369632	ncRNA_intronic	A	G	G	Y	0.467256	-0.0643537	0.011468	2e-08	0.467357	-0.0744721	0.0184251	4.7e-05	0.999679	tier_2
rs11831556	12	6992653	LOC105369632	ncRNA_intronic	A	G	G	Y	0.467428	-0.0643191	0.0114663	2e-08	0.467435	-0.0751742	0.0184246	4e-05	0.999946	tier_2
rs2269358	12	6993151	RPL13P5	ncRNA_exonic	G	T	T	Y	0.467088	-0.0640225	0.0114751	2.4e-08	0.466697	-0.0752706	0.0184411	4e-05	0.998671	tier_2
rs12304851	12	6992972	LOC105369632	ncRNA_intronic	A	G	G	N	0.467581	-0.0639957	0.01148	2.5e-08	0.467782	-0.0753349	0.0184513	4.1e-05	NA	tier_2
Ref, reference allele; Alt, alternative allele; EA, effect allele; EA freq., EA frequency; SE, standard error; ncRNA, non-coding RNA; UTR, untranslated region; INFO, IMPUTE2 info score.
