# Supplementary material for: Genetic loci for lung function in Japanese adults with adjustment for exhaled nitric oxide levels as airway inflammation indicator
Source: Commun Biol. 2021 Nov 15;4:1288. doi: 10.1038/s42003-021-02813-8 (PMC8593164; doi:10.1038/s42003-021-02813-8)
Supplement: Supplementary file 9 — Supplementary Data 6 [file 42003_2021_2813_MOESM9_ESM.xlsx]

## Sheet: fig4a
C/C	C/T	T/T
99.55	99.64	95.71
99.35	99.31	92.59
99.33	99.11	91.67
99.25	98.85	91.22
99.13	98.84	90.75
99	98.71	90.48
98.73	98.52	90.19
98.65	97.89	89.97
98.58	97.85	89.81
98.48	97.64	89.78
98.36	97.44	89.12
98.35	97.42	89.09
98.34	97.17	89.07
98.17	96.9	88.66
98.09	96.84	88.62
98.07	96.73	88.54
97.96	96.72	88.37
97.96	96.67	88.24
97.93	96.62	88.21
97.92	96.59	88.17
97.63	96.18	88.04
97.56	96.17	88.02
97.52	96.01	87.86
97.51	95.89	87.75
97.5	95.74	87.67
97.46	95.58	87.67
97.36	95.53	87.67
97.33	95.43	87.56
97.32	95.41	87.46
97.28	95.34	87.4
97.09	95.24	87.39
96.97	95.15	87.36
96.84	95.13	87.23
96.77	95.02	87.12
96.68	94.84	87.06
96.61	94.8	87.03
96.59	94.76	86.92
96.53	94.67	86.75
96.46	94.58	86.75
96.37	94.58	86.74
96.33	94.53	86.72
96.32	94.25	86.65
96.26	94.22	86.64
96.17	93.93	86.61
96.14	93.92	86.57
96.12	93.9	86.41
95.97	93.88	86.39
95.91	93.7	86.33
95.77	93.62	86.31
95.76	93.45	86.24
95.72	93.37	86.09
95.7	93.33	86.04
95.67	93.27	86.04
95.66	93.2	86.04
95.54	93.16	86.01
95.41	93.13	85.98
95.38	93.08	85.93
95.36	93.07	85.93
95.33	92.89	85.87
95.3	92.89	85.83
95.26	92.86	85.77
95.16	92.73	85.76
95.14	92.72	85.71
95.12	92.69	85.71
95.11	92.66	85.68
95.02	92.64	85.66
94.97	92.6	85.59
94.94	92.47	85.59
94.88	92.43	85.57
94.82	92.41	85.47
94.77	92.41	85.46
94.76	92.36	85.35
94.74	92.23	85.35
94.71	92.21	85.32
94.71	92.2	85.22
94.67	92.17	85.2
94.67	92.12	85.12
94.67	92.11	85.11
94.66	92.08	85.07
94.57	92.02	85.06
94.55	92.02	85.04
94.51	92.01	84.98
94.42	91.99	84.98
94.38	91.94	84.97
94.34	91.92	84.94
94.33	91.9	84.92
94.32	91.84	84.91
94.3	91.83	84.91
94.29	91.74	84.84
94.29	91.7	84.82
94.25	91.7	84.75
94.24	91.67	84.74
94.24	91.62	84.73
94.23	91.61	84.67
94.22	91.56	84.64
94.22	91.54	84.62
94.22	91.53	84.62
94.09	91.53	84.55
94.09	91.52	84.52
94.06	91.48	84.52
94.01	91.46	84.51
93.98	91.44	84.5
93.97	91.43	84.48
93.96	91.43	84.38
93.96	91.39	84.31
93.95	91.35	84.3
93.95	91.35	84.28
93.91	91.34	84.28
93.88	91.34	84.27
93.85	91.33	84.25
93.78	91.32	84.25
93.75	91.32	84.23
93.7	91.32	84.21
93.66	91.24	84.18
93.65	91.19	84.08
93.62	91.1	84.07
93.6	91.04	84.06
93.6	91.02	83.99
93.58	90.99	83.98
93.39	90.87	83.91
93.38	90.85	83.89
93.33	90.81	83.81
93.33	90.79	83.77
93.3	90.77	83.76
93.3	90.76	83.71
93.3	90.75	83.62
93.27	90.74	83.58
93.17	90.72	83.55
93.14	90.71	83.52
93.13	90.71	83.52
93.13	90.69	83.51
93.12	90.65	83.39
93.09	90.64	83.39
93.07	90.64	83.39
93.02	90.6	83.38
93.01	90.59	83.22
92.92	90.56	83.13
92.88	90.4	83.06
92.86	90.4	83.01
92.86	90.35	82.96
92.79	90.32	82.91
92.79	90.28	82.89
92.76	90.22	82.84
92.73	90.2	82.81
92.72	90.15	82.71
92.72	90.11	82.7
92.71	90.1	82.68
92.71	90.06	82.62
92.68	90	82.6
92.67	90	82.59
92.66	89.97	82.5
92.65	89.96	82.49
92.61	89.96	82.46
92.6	89.96	82.39
92.57	89.93	82.37
92.54	89.92	82.35
92.53	89.9	82.19
92.52	89.9	82.17
92.52	89.89	82.17
92.51	89.84	82.13
92.51	89.83	82.11
92.51	89.75	82.07
92.5	89.74	81.97
92.48	89.68	81.93
92.47	89.67	81.9
92.46	89.67	81.82
92.42	89.66	81.82
92.42	89.65	81.78
92.4	89.64	81.7
92.39	89.63	81.61
92.38	89.62	81.61
92.36	89.6	81.57
92.36	89.57	81.53
92.33	89.56	81.52
92.33	89.52	81.49
92.33	89.51	81.48
92.31	89.51	81.44
92.24	89.49	81.4
92.2	89.49	81.33
92.19	89.43	81.22
92.19	89.42	81.21
92.17	89.42	81.18
92.17	89.41	81.17
92.15	89.39	81.14
92.12	89.38	81.05
92.12	89.35	81.03
92.12	89.35	81.02
92.11	89.31	81
92.11	89.31	80.9
92.11	89.31	80.85
92.11	89.3	80.85
92.11	89.3	80.79
92.08	89.27	80.78
92.06	89.26	80.76
92.05	89.21	80.7
92.01	89.19	80.65
92	89.19	80.54
92	89.18	80.53
91.99	89.16	80.5
91.97	89.16	80.45
91.89	89.15	80.43
91.89	89.15	80.42
91.86	89.15	80.41
91.86	89.11	80.39
91.82	89.11	80.34
91.8	89.06	80.33
91.77	89.05	80.31
91.76	89.04	80.3
91.75	89.03	80.28
91.74	89.02	80.24
91.7	89.02	80.04
91.69	89.01	80
91.67	88.99	80
91.67	88.99	79.93
91.67	88.97	79.93
91.64	88.96	79.89
91.63	88.93	79.8
91.61	88.89	79.75
91.61	88.89	79.72
91.61	88.89	79.64
91.57	88.86	79.63
91.54	88.85	79.6
91.53	88.84	79.55
91.52	88.81	79.52
91.52	88.8	79.47
91.5	88.79	79.44
91.49	88.79	79.43
91.47	88.77	79.38
91.47	88.75	79.37
91.47	88.74	79.27
91.46	88.73	79.19
91.44	88.72	78.93
91.43	88.72	78.9
91.43	88.7	78.85
91.39	88.68	78.7
91.37	88.65	78.59
91.35	88.64	78.57
91.34	88.64	78.55
91.34	88.6	78.48
91.33	88.58	78.44
91.32	88.57	78.44
91.29	88.55	78.42
91.28	88.55	78.41
91.25	88.53	78.41
91.24	88.48	78.41
91.24	88.47	78.31
91.21	88.45	78.3
91.21	88.45	78.25
91.19	88.39	78.22
91.18	88.39	78.1
91.17	88.38	78.03
91.16	88.38	77.95
91.15	88.36	77.91
91.14	88.36	77.91
91.13	88.36	77.81
91.12	88.35	77.7
91.1	88.35	77.7
91.09	88.35	77.7
91.07	88.34	77.66
91.06	88.34	77.49
91.06	88.32	77.47
91.06	88.32	77.29
91.06	88.32	77.25
91.03	88.3	77.25
91.03	88.29	77.06
91.02	88.29	77.05
91	88.29	77.04
90.97	88.28	76.95
90.97	88.28	76.92
90.96	88.27	76.76
90.94	88.26	76.66
90.94	88.26	76.65
90.91	88.26	76.65
90.91	88.26	76.58
90.91	88.24	76.51
90.91	88.22	76.19
90.88	88.22	76.17
90.88	88.21	76.04
90.85	88.21	76.02
90.84	88.21	75.74
90.82	88.17	75.58
90.81	88.16	75.51
90.78	88.14	75.46
90.78	88.14	75.32
90.75	88.13	75.31
90.74	88.12	75.15
90.74	88.12	74.75
90.74	88.07	74.74
90.74	88.07	74.61
90.73	88.06	74.4
90.73	88.06	74.3
90.73	88.05	74.14
90.72	88.04	73.31
90.72	88.04	73.21
90.71	88.04	73.1
90.71	88.02	72.93
90.7	88.02	72.9
90.7	88.01	72.62
90.69	88	72.62
90.68	88	72.51
90.67	87.96	72.19
90.67	87.95	72.16
90.65	87.95	71.94
90.65	87.94	71.5
90.65	87.93	70.1
90.61	87.93	68.03
90.61	87.93	66.48
90.57	87.93	66.09
90.57	87.91	63.04
90.53	87.91	61.41
90.53	87.9
90.52	87.9
90.48	87.89
90.46	87.89
90.43	87.89
90.42	87.88
90.4	87.85
90.4	87.85
90.4	87.85
90.39	87.85
90.39	87.84
90.38	87.83
90.38	87.83
90.38	87.82
90.37	87.8
90.37	87.8
90.32	87.8
90.31	87.8
90.3	87.78
90.29	87.78
90.28	87.77
90.27	87.77
90.27	87.77
90.25	87.76
90.25	87.75
90.25	87.75
90.24	87.74
90.24	87.72
90.23	87.72
90.23	87.71
90.21	87.71
90.2	87.7
90.2	87.69
90.2	87.69
90.2	87.67
90.19	87.67
90.18	87.65
90.18	87.65
90.18	87.64
90.18	87.63
90.18	87.63
90.18	87.62
90.17	87.59
90.16	87.59
90.16	87.58
90.16	87.58
90.15	87.56
90.15	87.56
90.15	87.55
90.14	87.54
90.13	87.54
90.11	87.54
90.09	87.5
90.07	87.5
90.07	87.5
90.05	87.5
90.04	87.46
90.04	87.46
90	87.46
90	87.46
89.97	87.45
89.97	87.44
89.97	87.44
89.96	87.43
89.95	87.43
89.95	87.42
89.94	87.41
89.93	87.41
89.92	87.4
89.91	87.39
89.91	87.38
89.91	87.37
89.9	87.37
89.9	87.36
89.9	87.36
89.89	87.35
89.88	87.34
89.86	87.33
89.86	87.33
89.86	87.32
89.86	87.32
89.83	87.31
89.82	87.3
89.8	87.3
89.77	87.29
89.76	87.29
89.76	87.28
89.75	87.28
89.74	87.27
89.74	87.26
89.74	87.26
89.74	87.25
89.74	87.25
89.72	87.24
89.72	87.23
89.72	87.23
89.71	87.22
89.71	87.2
89.7	87.2
89.7	87.19
89.69	87.13
89.68	87.12
89.68	87.12
89.66	87.12
89.66	87.12
89.66	87.12
89.64	87.11
89.64	87.11
89.64	87.1
89.64	87.1
89.63	87.1
89.62	87.09
89.62	87.08
89.6	87.07
89.6	87.05
89.58	87.04
89.57	87.04
89.57	87.03
89.57	87.02
89.57	87.02
89.56	87.01
89.56	87
89.56	87
89.55	86.99
89.55	86.99
89.54	86.98
89.54	86.98
89.53	86.98
89.53	86.97
89.53	86.97
89.53	86.97
89.53	86.97
89.52	86.96
89.5	86.96
89.49	86.96
89.49	86.94
89.47	86.94
89.47	86.94
89.46	86.93
89.45	86.92
89.44	86.92
89.44	86.9
89.44	86.89
89.42	86.89
89.42	86.89
89.42	86.88
89.41	86.88
89.41	86.87
89.4	86.86
89.4	86.86
89.4	86.85
89.39	86.85
89.38	86.85
89.37	86.85
89.37	86.83
89.37	86.82
89.37	86.82
89.37	86.81
89.36	86.81
89.35	86.81
89.35	86.81
89.34	86.8
89.33	86.8
89.33	86.79
89.32	86.79
89.32	86.79
89.31	86.78
89.3	86.78
89.29	86.78
89.29	86.78
89.29	86.77
89.29	86.76
89.29	86.75
89.29	86.75
89.29	86.75
89.29	86.75
89.28	86.74
89.27	86.73
89.27	86.73
89.27	86.73
89.27	86.73
89.25	86.71
89.24	86.69
89.23	86.69
89.23	86.69
89.22	86.68
89.21	86.67
89.2	86.67
89.2	86.67
89.2	86.64
89.18	86.62
89.17	86.62
89.17	86.62
89.16	86.61
89.16	86.61
89.15	86.59
89.14	86.59
89.14	86.58
89.12	86.58
89.12	86.58
89.11	86.56
89.11	86.55
89.11	86.55
89.1	86.54
89.09	86.53
89.08	86.52
89.08	86.52
89.06	86.49
89.06	86.49
89.05	86.48
89.05	86.47
89.04	86.47
89.04	86.46
89.04	86.46
89.03	86.46
89.02	86.46
89.02	86.45
89	86.45
89	86.45
88.99	86.44
88.98	86.44
88.98	86.44
88.97	86.43
88.97	86.43
88.94	86.43
88.93	86.42
88.93	86.42
88.93	86.42
88.92	86.41
88.92	86.38
88.92	86.36
88.89	86.36
88.89	86.36
88.89	86.36
88.89	86.35
88.89	86.33
88.85	86.33
88.85	86.33
88.85	86.33
88.85	86.33
88.84	86.32
88.84	86.32
88.83	86.32
88.82	86.3
88.82	86.3
88.81	86.3
88.8	86.29
88.8	86.29
88.79	86.29
88.79	86.28
88.79	86.28
88.78	86.27
88.77	86.27
88.77	86.27
88.76	86.26
88.76	86.26
88.76	86.25
88.75	86.24
88.74	86.24
88.74	86.24
88.74	86.23
88.74	86.23
88.73	86.23
88.72	86.23
88.72	86.22
88.71	86.22
88.7	86.21
88.7	86.2
88.7	86.2
88.69	86.2
88.68	86.19
88.68	86.19
88.67	86.19
88.67	86.19
88.67	86.18
88.66	86.17
88.65	86.17
88.63	86.17
88.62	86.16
88.61	86.16
88.61	86.15
88.6	86.15
88.6	86.14
88.6	86.14
88.6	86.14
88.6	86.11
88.59	86.11
88.58	86.11
88.58	86.1
88.57	86.08
88.57	86.07
88.57	86.07
88.57	86.07
88.57	86.06
88.56	86.06
88.56	86.06
88.56	86.05
88.55	86.04
88.55	86.04
88.55	86.04
88.55	86.02
88.54	86.02
88.54	86.01
88.52	86.01
88.52	86
88.51	86
88.51	85.99
88.5	85.99
88.49	85.98
88.49	85.98
88.49	85.98
88.48	85.98
88.46	85.96
88.46	85.96
88.46	85.96
88.45	85.96
88.44	85.96
88.44	85.94
88.44	85.94
88.44	85.93
88.43	85.93
88.43	85.93
88.42	85.92
88.42	85.92
88.41	85.92
88.41	85.92
88.4	85.91
88.39	85.9
88.39	85.9
88.39	85.89
88.39	85.89
88.38	85.88
88.38	85.87
88.38	85.87
88.37	85.87
88.36	85.86
88.36	85.85
88.35	85.84
88.35	85.84
88.34	85.83
88.33	85.83
88.32	85.82
88.32	85.82
88.32	85.81
88.31	85.8
88.3	85.8
88.28	85.79
88.28	85.78
88.28	85.78
88.28	85.78
88.27	85.77
88.27	85.77
88.26	85.77
88.26	85.77
88.26	85.76
88.26	85.76
88.26	85.71
88.25	85.71
88.25	85.71
88.24	85.71
88.24	85.71
88.24	85.71
88.24	85.71
88.24	85.71
88.22	85.71
88.22	85.71
88.21	85.71
88.18	85.71
88.17	85.71
88.17	85.71
88.16	85.68
88.15	85.67
88.15	85.67
88.15	85.66
88.14	85.66
88.14	85.66
88.14	85.66
88.14	85.66
88.14	85.65
88.13	85.64
88.13	85.64
88.12	85.63
88.12	85.63
88.11	85.63
88.11	85.61
88.11	85.6
88.11	85.6
88.11	85.6
88.1	85.59
88.1	85.59
88.1	85.59
88.09	85.59
88.09	85.58
88.09	85.58
88.08	85.58
88.07	85.58
88.06	85.58
88.06	85.58
88.05	85.57
88.05	85.56
88.04	85.56
88.04	85.56
88.04	85.56
88.03	85.54
88.02	85.54
88.02	85.54
88.01	85.54
88.01	85.54
88.01	85.53
88	85.53
88	85.52
88	85.52
87.98	85.51
87.98	85.5
87.97	85.49
87.97	85.49
87.97	85.49
87.96	85.48
87.96	85.47
87.96	85.47
87.96	85.46
87.96	85.45
87.95	85.45
87.95	85.45
87.94	85.44
87.93	85.43
87.93	85.43
87.92	85.43
87.91	85.43
87.9	85.42
87.89	85.42
87.89	85.42
87.89	85.42
87.88	85.41
87.87	85.41
87.87	85.41
87.86	85.4
87.85	85.39
87.85	85.39
87.84	85.37
87.84	85.37
87.83	85.37
87.83	85.36
87.83	85.36
87.8	85.36
87.8	85.36
87.8	85.34
87.8	85.34
87.8	85.34
87.8	85.34
87.78	85.34
87.78	85.33
87.78	85.33
87.78	85.32
87.76	85.31
87.76	85.31
87.76	85.31
87.75	85.3
87.74	85.29
87.73	85.29
87.73	85.29
87.72	85.28
87.72	85.28
87.72	85.28
87.72	85.27
87.72	85.27
87.71	85.27
87.7	85.26
87.7	85.26
87.7	85.25
87.7	85.25
87.7	85.25
87.7	85.24
87.7	85.24
87.7	85.23
87.69	85.21
87.69	85.2
87.68	85.2
87.68	85.2
87.67	85.19
87.67	85.19
87.67	85.19
87.66	85.17
87.64	85.17
87.64	85.17
87.64	85.17
87.63	85.17
87.63	85.16
87.63	85.16
87.63	85.15
87.62	85.14
87.62	85.14
87.62	85.13
87.62	85.13
87.61	85.12
87.61	85.12
87.61	85.11
87.6	85.11
87.59	85.11
87.59	85.1
87.58	85.1
87.57	85.09
87.56	85.09
87.55	85.09
87.55	85.09
87.55	85.08
87.55	85.08
87.55	85.08
87.54	85.07
87.54	85.07
87.53	85.06
87.5	85.06
87.5	85.06
87.5	85.05
87.5	85.05
87.5	85.05
87.5	85.05
87.5	85.05
87.5	85.04
87.46	85.03
87.46	85.03
87.46	85.03
87.46	85.02
87.45	85.02
87.45	85.02
87.45	85.02
87.44	85.02
87.43	85
87.43	85
87.43	85
87.43	85
87.42	85
87.42	85
87.42	84.98
87.41	84.98
87.41	84.98
87.41	84.96
87.4	84.96
87.39	84.96
87.39	84.96
87.38	84.95
87.38	84.95
87.38	84.95
87.38	84.95
87.38	84.95
87.38	84.94
87.37	84.94
87.37	84.94
87.36	84.94
87.36	84.93
87.36	84.92
87.36	84.92
87.35	84.91
87.35	84.91
87.35	84.91
87.34	84.89
87.34	84.89
87.34	84.89
87.34	84.89
87.34	84.88
87.34	84.88
87.34	84.87
87.34	84.87
87.33	84.86
87.33	84.86
87.33	84.85
87.32	84.85
87.32	84.85
87.32	84.85
87.31	84.85
87.31	84.84
87.31	84.84
87.31	84.84
87.31	84.84
87.3	84.82
87.29	84.82
87.28	84.81
87.28	84.81
87.28	84.8
87.27	84.8
87.27	84.79
87.27	84.78
87.27	84.77
87.27	84.76
87.26	84.76
87.25	84.75
87.25	84.75
87.25	84.73
87.23	84.73
87.23	84.73
87.22	84.73
87.22	84.73
87.21	84.72
87.21	84.72
87.21	84.72
87.2	84.72
87.2	84.71
87.2	84.71
87.19	84.7
87.19	84.7
87.19	84.7
87.19	84.69
87.18	84.69
87.18	84.68
87.17	84.68
87.17	84.68
87.16	84.67
87.15	84.67
87.15	84.67
87.15	84.64
87.15	84.64
87.14	84.64
87.14	84.63
87.14	84.62
87.14	84.62
87.13	84.62
87.12	84.62
87.12	84.62
87.12	84.62
87.12	84.59
87.12	84.59
87.11	84.59
87.11	84.59
87.1	84.59
87.1	84.58
87.1	84.58
87.1	84.58
87.1	84.58
87.1	84.58
87.08	84.57
87.08	84.57
87.08	84.57
87.08	84.56
87.08	84.56
87.08	84.56
87.07	84.56
87.07	84.55
87.07	84.52
87.07	84.52
87.07	84.51
87.07	84.51
87.07	84.49
87.07	84.49
87.07	84.49
87.07	84.48
87.06	84.48
87.06	84.48
87.06	84.47
87.06	84.47
87.06	84.47
87.06	84.47
87.05	84.46
87.05	84.45
87.05	84.45
87.05	84.44
87.04	84.44
87.04	84.44
87.04	84.44
87.03	84.43
87.03	84.43
87.01	84.43
87.01	84.42
87.01	84.42
86.99	84.42
86.99	84.42
86.99	84.42
86.99	84.4
86.99	84.39
86.99	84.39
86.99	84.38
86.99	84.38
86.99	84.38
86.98	84.36
86.98	84.36
86.98	84.36
86.98	84.35
86.97	84.33
86.96	84.33
86.96	84.32
86.94	84.32
86.94	84.31
86.94	84.31
86.93	84.29
86.93	84.28
86.93	84.28
86.92	84.28
86.92	84.27
86.92	84.27
86.92	84.27
86.91	84.27
86.91	84.27
86.91	84.24
86.91	84.24
86.89	84.24
86.89	84.23
86.89	84.23
86.88	84.23
86.88	84.23
86.88	84.23
86.88	84.21
86.87	84.21
86.87	84.21
86.86	84.21
86.86	84.21
86.86	84.2
86.85	84.19
86.85	84.19
86.85	84.19
86.85	84.18
86.84	84.18
86.84	84.18
86.84	84.17
86.84	84.17
86.83	84.17
86.83	84.17
86.83	84.16
86.83	84.15
86.83	84.15
86.82	84.15
86.82	84.14
86.82	84.14
86.82	84.13
86.82	84.13
86.81	84.13
86.81	84.13
86.81	84.13
86.81	84.13
86.81	84.12
86.8	84.12
86.79	84.12
86.79	84.11
86.79	84.11
86.78	84.1
86.78	84.1
86.78	84.1
86.78	84.09
86.77	84.08
86.77	84.08
86.77	84.08
86.76	84.08
86.76	84.07
86.76	84.07
86.76	84.07
86.76	84.07
86.75	84.05
86.75	84.05
86.75	84.05
86.74	84.04
86.74	84.04
86.74	84.04
86.74	84.04
86.73	84.03
86.73	84.03
86.73	84.02
86.73	84.02
86.73	84.02
86.73	84.01
86.73	84
86.72	84
86.72	84
86.72	84
86.72	83.99
86.71	83.98
86.71	83.98
86.71	83.98
86.7	83.97
86.7	83.97
86.69	83.97
86.69	83.96
86.69	83.96
86.69	83.96
86.69	83.96
86.69	83.96
86.69	83.95
86.69	83.94
86.68	83.94
86.67	83.93
86.67	83.93
86.67	83.93
86.67	83.93
86.67	83.93
86.67	83.93
86.67	83.92
86.67	83.92
86.67	83.92
86.67	83.92
86.67	83.91
86.67	83.91
86.65	83.9
86.65	83.9
86.65	83.9
86.64	83.89
86.64	83.89
86.64	83.89
86.64	83.88
86.64	83.88
86.63	83.88
86.63	83.86
86.63	83.86
86.63	83.86
86.63	83.86
86.62	83.85
86.62	83.85
86.62	83.85
86.62	83.84
86.62	83.84
86.61	83.83
86.61	83.83
86.6	83.83
86.6	83.83
86.6	83.83
86.6	83.82
86.6	83.82
86.59	83.82
86.59	83.81
86.59	83.81
86.59	83.81
86.59	83.8
86.59	83.8
86.59	83.8
86.58	83.8
86.58	83.78
86.57	83.78
86.57	83.77
86.56	83.77
86.56	83.77
86.56	83.77
86.56	83.77
86.55	83.77
86.55	83.76
86.55	83.76
86.55	83.76
86.55	83.75
86.55	83.74
86.55	83.74
86.54	83.73
86.54	83.73
86.54	83.73
86.53	83.73
86.53	83.72
86.53	83.71
86.53	83.71
86.53	83.7
86.53	83.7
86.52	83.7
86.52	83.7
86.52	83.7
86.52	83.69
86.51	83.68
86.5	83.67
86.5	83.67
86.49	83.66
86.49	83.65
86.49	83.65
86.48	83.65
86.48	83.64
86.47	83.64
86.46	83.64
86.46	83.63
86.46	83.63
86.45	83.62
86.45	83.62
86.45	83.62
86.45	83.62
86.45	83.61
86.45	83.61
86.45	83.61
86.45	83.61
86.44	83.61
86.44	83.6
86.44	83.59
86.43	83.59
86.42	83.59
86.42	83.58
86.42	83.58
86.41	83.58
86.41	83.58
86.4	83.57
86.4	83.57
86.4	83.57
86.4	83.56
86.39	83.56
86.39	83.56
86.39	83.56
86.39	83.54
86.38	83.54
86.38	83.54
86.38	83.54
86.38	83.53
86.38	83.53
86.38	83.53
86.38	83.53
86.38	83.52
86.36	83.52
86.36	83.51
86.36	83.51
86.36	83.51
86.36	83.5
86.36	83.5
86.36	83.49
86.36	83.48
86.35	83.48
86.35	83.48
86.35	83.48
86.35	83.48
86.35	83.47
86.35	83.47
86.35	83.46
86.34	83.46
86.34	83.46
86.33	83.45
86.32	83.45
86.32	83.44
86.3	83.43
86.3	83.43
86.29	83.42
86.29	83.42
86.28	83.42
86.28	83.41
86.28	83.41
86.28	83.41
86.27	83.41
86.27	83.41
86.27	83.41
86.26	83.41
86.26	83.4
86.26	83.4
86.26	83.4
86.25	83.4
86.24	83.4
86.24	83.4
86.24	83.4
86.24	83.4
86.23	83.39
86.23	83.39
86.23	83.39
86.23	83.39
86.22	83.39
86.22	83.39
86.21	83.39
86.21	83.38
86.21	83.33
86.21	83.33
86.2	83.33
86.2	83.33
86.2	83.33
86.2	83.33
86.19	83.33
86.19	83.33
86.19	83.33
86.19	83.33
86.19	83.33
86.19	83.33
86.19	83.33
86.19	83.33
86.18	83.33
86.18	83.33
86.18	83.28
86.18	83.28
86.17	83.28
86.17	83.28
86.17	83.28
86.17	83.28
86.17	83.28
86.16	83.28
86.16	83.28
86.16	83.28
86.16	83.28
86.16	83.27
86.16	83.27
86.15	83.27
86.15	83.27
86.15	83.27
86.15	83.27
86.15	83.27
86.15	83.27
86.15	83.27
86.15	83.26
86.14	83.26
86.14	83.26
86.14	83.26
86.13	83.25
86.13	83.25
86.12	83.24
86.12	83.23
86.12	83.23
86.11	83.22
86.1	83.22
86.1	83.22
86.1	83.22
86.09	83.22
86.09	83.21
86.09	83.21
86.08	83.2
86.08	83.2
86.08	83.2
86.08	83.19
86.08	83.19
86.08	83.19
86.07	83.19
86.07	83.19
86.07	83.18
86.06	83.18
86.06	83.18
86.05	83.17
86.05	83.17
86.05	83.16
86.05	83.16
86.04	83.16
86.04	83.16
86.04	83.16
86.04	83.15
86.04	83.15
86.03	83.14
86.03	83.14
86.03	83.14
86.02	83.13
86.02	83.13
86.02	83.12
86.02	83.12
86.01	83.11
86.01	83.11
86.01	83.1
86.01	83.1
86.01	83.1
86.01	83.1
86.01	83.09
86.01	83.09
86.01	83.08
86.01	83.08
86.01	83.07
86	83.07
86	83.07
86	83.06
86	83.05
85.99	83.05
85.99	83.05
85.99	83.05
85.98	83.04
85.98	83.04
85.98	83.04
85.98	83.03
85.97	83.03
85.96	83.03
85.96	83.03
85.96	83.02
85.96	83.02
85.96	83.02
85.96	83.02
85.96	83.01
85.95	83.01
85.95	83.01
85.95	83.01
85.95	83.01
85.95	83
85.95	83
85.94	82.99
85.94	82.97
85.94	82.96
85.94	82.96
85.94	82.96
85.94	82.95
85.94	82.93
85.94	82.93
85.94	82.93
85.93	82.92
85.93	82.92
85.92	82.91
85.92	82.91
85.92	82.91
85.92	82.91
85.91	82.91
85.91	82.91
85.9	82.9
85.9	82.89
85.9	82.89
85.89	82.89
85.89	82.89
85.89	82.89
85.88	82.89
85.88	82.88
85.88	82.88
85.88	82.88
85.88	82.87
85.88	82.87
85.87	82.87
85.87	82.87
85.87	82.87
85.87	82.86
85.87	82.86
85.86	82.86
85.86	82.85
85.86	82.85
85.86	82.85
85.85	82.84
85.85	82.84
85.85	82.84
85.85	82.83
85.85	82.83
85.85	82.83
85.84	82.82
85.84	82.82
85.84	82.82
85.84	82.82
85.84	82.82
85.84	82.81
85.83	82.81
85.83	82.8
85.83	82.8
85.83	82.8
85.83	82.79
85.83	82.79
85.82	82.79
85.82	82.78
85.82	82.78
85.82	82.77
85.82	82.77
85.82	82.77
85.82	82.77
85.82	82.77
85.82	82.77
85.81	82.77
85.8	82.76
85.8	82.76
85.8	82.75
85.79	82.75
85.79	82.75
85.79	82.75
85.79	82.74
85.78	82.74
85.78	82.74
85.78	82.74
85.78	82.73
85.78	82.73
85.78	82.73
85.77	82.73
85.77	82.73
85.77	82.73
85.77	82.73
85.77	82.73
85.76	82.73
85.76	82.72
85.76	82.72
85.76	82.72
85.76	82.72
85.76	82.72
85.76	82.71
85.76	82.71
85.76	82.71
85.75	82.71
85.75	82.71
85.75	82.69
85.71	82.69
85.71	82.69
85.71	82.68
85.71	82.68
85.71	82.68
85.71	82.67
85.71	82.67
85.71	82.67
85.71	82.67
85.71	82.66
85.71	82.66
85.71	82.66
85.71	82.66
85.71	82.66
85.71	82.65
85.71	82.65
85.71	82.65
85.71	82.65
85.71	82.64
85.71	82.63
85.71	82.63
85.71	82.63
85.71	82.63
85.71	82.62
85.68	82.61
85.68	82.61
85.68	82.61
85.67	82.61
85.67	82.61
85.67	82.61
85.67	82.61
85.67	82.6
85.67	82.59
85.67	82.59
85.66	82.59
85.66	82.59
85.66	82.58
85.66	82.58
85.66	82.57
85.65	82.57
85.65	82.57
85.65	82.57
85.64	82.57
85.64	82.56
85.64	82.56
85.63	82.56
85.63	82.55
85.63	82.54
85.63	82.54
85.63	82.54
85.62	82.54
85.62	82.53
85.61	82.53
85.61	82.53
85.61	82.53
85.61	82.53
85.61	82.53
85.61	82.52
85.6	82.52
85.6	82.52
85.6	82.51
85.6	82.51
85.6	82.51
85.59	82.49
85.59	82.49
85.59	82.49
85.59	82.49
85.58	82.49
85.58	82.48
85.58	82.48
85.57	82.48
85.57	82.48
85.57	82.47
85.56	82.47
85.56	82.46
85.56	82.46
85.56	82.46
85.56	82.45
85.56	82.45
85.55	82.44
85.55	82.43
85.55	82.43
85.54	82.41
85.54	82.41
85.54	82.41
85.53	82.41
85.52	82.4
85.52	82.4
85.52	82.4
85.52	82.4
85.52	82.38
85.52	82.38
85.52	82.37
85.52	82.37
85.51	82.37
85.51	82.35
85.51	82.35
85.51	82.35
85.51	82.35
85.5	82.34
85.5	82.34
85.5	82.33
85.5	82.33
85.48	82.33
85.48	82.33
85.48	82.31
85.48	82.3
85.48	82.3
85.48	82.29
85.47	82.28
85.47	82.28
85.47	82.28
85.47	82.27
85.47	82.27
85.47	82.26
85.47	82.26
85.47	82.23
85.47	82.23
85.46	82.23
85.46	82.23
85.46	82.23
85.46	82.23
85.46	82.23
85.45	82.22
85.45	82.21
85.45	82.21
85.45	82.21
85.45	82.21
85.45	82.19
85.45	82.19
85.45	82.19
85.45	82.18
85.44	82.18
85.44	82.18
85.44	82.17
85.43	82.17
85.43	82.17
85.43	82.17
85.43	82.16
85.43	82.15
85.43	82.15
85.43	82.15
85.42	82.15
85.42	82.14
85.42	82.14
85.42	82.14
85.42	82.14
85.42	82.14
85.41	82.13
85.41	82.13
85.41	82.13
85.4	82.13
85.4	82.13
85.4	82.13
85.4	82.13
85.4	82.12
85.4	82.11
85.4	82.11
85.39	82.11
85.39	82.1
85.39	82.09
85.39	82.09
85.39	82.09
85.38	82.08
85.38	82.08
85.38	82.08
85.38	82.07
85.38	82.07
85.38	82.07
85.38	82.07
85.38	82.06
85.38	82.06
85.37	82.06
85.37	82.05
85.37	82.05
85.37	82.05
85.37	82.04
85.37	82.04
85.36	82.04
85.36	82.04
85.36	82.04
85.36	82.03
85.36	82.03
85.35	82.02
85.34	82.02
85.34	82.01
85.34	82.01
85.34	82
85.34	82
85.34	81.99
85.34	81.99
85.33	81.99
85.33	81.99
85.33	81.98
85.33	81.97
85.33	81.97
85.33	81.96
85.33	81.95
85.32	81.94
85.32	81.94
85.32	81.94
85.32	81.94
85.32	81.93
85.32	81.93
85.32	81.93
85.31	81.93
85.31	81.92
85.31	81.92
85.31	81.92
85.31	81.91
85.31	81.91
85.31	81.9
85.31	81.9
85.31	81.9
85.3	81.9
85.3	81.9
85.3	81.89
85.3	81.89
85.3	81.88
85.3	81.88
85.29	81.87
85.29	81.86
85.29	81.86
85.28	81.85
85.28	81.85
85.28	81.85
85.28	81.85
85.27	81.85
85.27	81.85
85.27	81.84
85.27	81.84
85.26	81.82
85.26	81.82
85.26	81.82
85.26	81.82
85.26	81.82
85.25	81.82
85.25	81.82
85.25	81.82
85.25	81.82
85.25	81.82
85.24	81.82
85.24	81.82
85.24	81.8
85.24	81.8
85.24	81.79
85.23	81.79
85.23	81.79
85.23	81.78
85.23	81.78
85.23	81.78
85.23	81.78
85.23	81.78
85.23	81.77
85.23	81.77
85.22	81.76
85.22	81.76
85.22	81.76
85.22	81.75
85.22	81.75
85.22	81.75
85.22	81.75
85.22	81.74
85.21	81.74
85.21	81.74
85.21	81.74
85.21	81.73
85.2	81.73
85.2	81.73
85.2	81.72
85.19	81.72
85.19	81.72
85.19	81.71
85.19	81.71
85.19	81.7
85.18	81.69
85.18	81.68
85.17	81.68
85.17	81.68
85.17	81.68
85.17	81.68
85.17	81.67
85.17	81.67
85.17	81.67
85.16	81.67
85.16	81.67
85.16	81.67
85.16	81.66
85.16	81.66
85.15	81.66
85.15	81.66
85.15	81.65
85.15	81.65
85.15	81.65
85.14	81.65
85.14	81.65
85.14	81.63
85.14	81.63
85.14	81.62
85.14	81.62
85.14	81.62
85.14	81.62
85.14	81.61
85.13	81.61
85.13	81.6
85.13	81.6
85.13	81.6
85.13	81.6
85.12	81.59
85.12	81.59
85.12	81.59
85.12	81.59
85.12	81.58
85.11	81.58
85.11	81.58
85.11	81.57
85.11	81.57
85.11	81.57
85.11	81.56
85.11	81.56
85.1	81.56
85.1	81.55
85.1	81.55
85.1	81.55
85.09	81.55
85.09	81.55
85.09	81.54
85.09	81.54
85.08	81.54
85.08	81.54
85.08	81.53
85.08	81.52
85.08	81.52
85.07	81.52
85.07	81.51
85.07	81.5
85.07	81.5
85.06	81.5
85.06	81.49
85.05	81.49
85.05	81.48
85.05	81.48
85.05	81.48
85.05	81.48
85.04	81.48
85.04	81.47
85.04	81.46
85.04	81.46
85.04	81.46
85.04	81.46
85.04	81.45
85.03	81.45
85.03	81.44
85.03	81.44
85.03	81.44
85.03	81.43
85.03	81.42
85.02	81.42
85.02	81.42
85.02	81.4
85.02	81.4
85.02	81.39
85.02	81.38
85.02	81.38
85.02	81.38
85.01	81.38
85	81.38
85	81.38
85	81.37
85	81.37
85	81.37
85	81.36
85	81.36
85	81.36
85	81.36
85	81.36
85	81.35
85	81.35
85	81.35
84.99	81.35
84.98	81.34
84.98	81.34
84.98	81.34
84.98	81.34
84.98	81.33
84.98	81.33
84.98	81.33
84.98	81.32
84.97	81.32
84.97	81.31
84.97	81.31
84.97	81.31
84.97	81.31
84.97	81.31
84.97	81.31
84.97	81.3
84.97	81.3
84.96	81.3
84.96	81.29
84.96	81.29
84.96	81.29
84.96	81.28
84.96	81.28
84.95	81.28
84.95	81.27
84.95	81.27
84.95	81.27
84.95	81.27
84.95	81.27
84.94	81.26
84.94	81.25
84.94	81.25
84.94	81.25
84.94	81.25
84.93	81.25
84.93	81.25
84.93	81.25
84.93	81.25
84.93	81.25
84.93	81.23
84.93	81.23
84.92	81.23
84.92	81.23
84.92	81.23
84.92	81.22
84.92	81.22
84.92	81.22
84.92	81.22
84.91	81.22
84.91	81.22
84.91	81.22
84.91	81.22
84.91	81.21
84.91	81.21
84.91	81.19
84.91	81.19
84.9	81.19
84.9	81.17
84.9	81.17
84.9	81.17
84.9	81.16
84.89	81.15
84.89	81.15
84.89	81.15
84.89	81.14
84.89	81.13
84.88	81.13
84.88	81.11
84.88	81.11
84.88	81.11
84.88	81.11
84.88	81.1
84.87	81.1
84.87	81.1
84.87	81.09
84.87	81.09
84.87	81.08
84.86	81.07
84.86	81.07
84.86	81.07
84.86	81.06
84.86	81.06
84.86	81.06
84.86	81.06
84.85	81.05
84.85	81.05
84.85	81.05
84.85	81.05
84.85	81.05
84.85	81.04
84.85	81.04
84.85	81.03
84.85	81.03
84.84	81.03
84.84	81.03
84.84	81.03
84.84	81.02
84.84	81.02
84.84	81.02
84.84	81.01
84.84	81.01
84.84	81.01
84.84	81
84.83	81
84.83	81
84.83	81
84.83	81
84.82	80.99
84.82	80.98
84.82	80.98
84.82	80.97
84.81	80.97
84.81	80.97
84.81	80.97
84.81	80.97
84.81	80.97
84.8	80.95
84.8	80.95
84.8	80.95
84.79	80.95
84.79	80.95
84.79	80.94
84.79	80.93
84.78	80.92
84.78	80.91
84.78	80.91
84.78	80.91
84.78	80.9
84.78	80.9
84.78	80.9
84.78	80.9
84.78	80.9
84.77	80.9
84.77	80.9
84.77	80.9
84.77	80.9
84.77	80.89
84.77	80.88
84.77	80.88
84.76	80.87
84.76	80.87
84.76	80.86
84.76	80.86
84.76	80.86
84.76	80.85
84.75	80.84
84.75	80.84
84.75	80.84
84.75	80.84
84.75	80.84
84.75	80.84
84.75	80.84
84.75	80.83
84.75	80.83
84.75	80.82
84.75	80.81
84.75	80.81
[truncated: 8,165 more rows]

## Sheet: fig4b
GGAAGAA/GGAAGAA	GGAAGAA/GGA	GGA/GGA
99.35	99.64	99.31
99.11	99.55	98.73
98.65	99.33	98.71
98.58	99.25	98.52
98.36	99.13	97.56
98.17	99	97.51
97.96	98.85	97.44
97.93	98.84	97.28
97.89	98.48	96.62
97.85	98.35	96.17
97.42	98.34	96.17
97.32	98.09	96.12
96.84	98.07	95.71
96.67	97.96	95.58
96.61	97.92	95.14
96.59	97.64	94.77
96.59	97.63	94.71
96.53	97.52	94.67
96.33	97.5	94.67
96.32	97.46	94.29
96.26	97.36	94.25
96.14	97.33	93.98
95.74	97.17	93.93
95.7	97.09	93.62
95.36	96.97	93.45
95.34	96.9	93.17
95.3	96.84	93.13
95.26	96.77	92.92
95.12	96.73	92.79
95.11	96.72	92.73
95.02	96.68	92.73
94.74	96.46	92.72
94.71	96.37	92.61
94.66	96.18	92.59
94.58	96.01	92.51
94.58	95.97	92.51
94.51	95.91	92.47
94.32	95.89	92.43
94.23	95.77	92.42
94.22	95.76	92.41
94.06	95.72	92.38
93.96	95.67	92.33
93.95	95.66	92.31
93.9	95.54	92.2
93.88	95.53	92.17
93.88	95.43	92.15
93.85	95.41	92.12
93.7	95.41	92.02
93.66	95.38	92
93.6	95.33	92
93.38	95.24	91.9
93.33	95.16	91.82
93.3	95.15	91.63
93.3	95.13	91.62
93.2	95.02	91.52
93.14	94.97	91.49
93.08	94.94	91.46
93.07	94.88	91.39
93.02	94.84	91.34
92.86	94.82	91.34
92.86	94.8	91.24
92.86	94.76	90.99
92.71	94.76	90.94
92.71	94.67	90.94
92.69	94.67	90.91
92.68	94.57	90.91
92.67	94.55	90.84
92.64	94.53	90.81
92.6	94.42	90.81
92.53	94.38	90.75
92.51	94.34	90.72
92.5	94.33	90.71
92.46	94.3	90.7
92.39	94.29	90.65
92.36	94.25	90.64
92.36	94.24	90.6
92.33	94.24	90.48
92.23	94.22	90.42
92.19	94.22	90.39
92.12	94.22	90.38
92.12	94.09	90.38
92.11	94.09	90.35
92.11	94.01	90.3
92.11	93.97	90.25
92.05	93.96	90.24
92.01	93.95	90.22
91.97	93.92	90.19
91.86	93.91	90.15
91.77	93.78	90.11
91.7	93.75	90.04
91.69	93.7	90
91.67	93.65	90
91.64	93.62	89.91
91.61	93.6	89.9
91.61	93.58	89.78
91.56	93.39	89.76
91.53	93.37	89.7
91.53	93.33	89.64
91.5	93.33	89.64
91.48	93.3	89.62
91.47	93.27	89.58
91.47	93.27	89.57
91.44	93.16	89.55
91.43	93.13	89.51
91.43	93.13	89.44
91.37	93.12	89.42
91.35	93.09	89.42
91.34	93.07	89.4
91.33	93.01	89.38
91.33	92.89	89.37
91.32	92.89	89.33
91.25	92.88	89.32
91.24	92.79	89.3
91.22	92.76	89.29
91.21	92.72	89.29
91.21	92.72	89.27
91.19	92.66	89.27
91.19	92.66	89.18
91.18	92.65	89.18
91.17	92.6	89.16
91.14	92.57	89.12
91.1	92.54	89.12
91.07	92.52	89.11
91.02	92.52	89.07
91.02	92.48	89.04
90.97	92.47	89.02
90.87	92.42	89.02
90.85	92.41	89.01
90.82	92.4	89
90.78	92.36	88.99
90.76	92.33	88.98
90.75	92.24	88.97
90.75	92.21	88.97
90.74	92.2	88.94
90.74	92.19	88.93
90.73	92.17	88.89
90.72	92.17	88.83
90.69	92.12	88.8
90.69	92.11	88.77
90.67	92.11	88.74
90.65	92.11	88.74
90.61	92.08	88.72
90.61	92.08	88.67
90.57	92.06	88.66
90.53	92.02	88.59
90.52	92.01	88.56
90.48	91.99	88.55
90.43	91.99	88.55
90.4	91.94	88.52
90.4	91.92	88.51
90.39	91.89	88.49
90.37	91.89	88.46
90.37	91.86	88.44
90.32	91.84	88.43
90.29	91.83	88.38
90.28	91.8	88.36
90.25	91.76	88.34
90.25	91.75	88.32
90.23	91.74	88.32
90.21	91.74	88.32
90.2	91.7	88.28
90.2	91.7	88.28
90.18	91.67	88.27
90.18	91.67	88.24
90.18	91.67	88.22
90.17	91.67	88.22
90.16	91.61	88.16
90.16	91.61	88.15
90.15	91.57	88.15
90.13	91.54	88.14
90.11	91.54	88.13
90.1	91.53	88.12
90.09	91.52	88.12
90.06	91.52	88.12
90	91.47	88.1
90	91.46	88.1
89.97	91.44	88.09
89.97	91.43	88.07
89.97	91.43	88.06
89.95	91.39	88.06
89.92	91.35	88.05
89.9	91.35	88.02
89.9	91.34	87.97
89.89	91.32	87.96
89.82	91.32	87.94
89.76	91.32	87.93
89.75	91.29	87.91
89.72	91.28	87.9
89.71	91.24	87.89
89.69	91.16	87.88
89.68	91.15	87.86
89.68	91.13	87.85
89.68	91.12	87.85
89.67	91.1	87.83
89.66	91.09	87.83
89.65	91.06	87.8
89.64	91.06	87.78
89.63	91.06	87.78
89.62	91.06	87.78
89.6	91.04	87.76
89.57	91.03	87.76
89.56	91.03	87.75
89.53	91	87.75
89.53	90.97	87.72
89.53	90.96	87.71
89.53	90.91	87.71
89.52	90.91	87.71
89.52	90.88	87.7
89.5	90.88	87.69
89.49	90.85	87.68
89.49	90.79	87.64
89.46	90.78	87.63
89.43	90.77	87.61
89.42	90.74	87.6
89.42	90.74	87.5
89.41	90.74	87.5
89.4	90.73	87.46
89.39	90.73	87.45
89.38	90.72	87.41
89.37	90.71	87.41
89.37	90.71	87.4
89.37	90.71	87.39
89.35	90.7	87.38
89.35	90.68	87.35
89.34	90.67	87.34
89.33	90.65	87.32
89.29	90.65	87.31
89.28	90.64	87.31
89.27	90.59	87.31
89.27	90.57	87.29
89.24	90.56	87.28
89.23	90.53	87.26
89.23	90.46	87.25
89.21	90.4	87.22
89.21	90.4	87.21
89.2	90.4	87.2
89.2	90.38	87.19
89.2	90.32	87.19
89.17	90.31	87.16
89.17	90.28	87.15
89.16	90.27	87.15
89.16	90.27	87.14
89.15	90.24	87.14
89.11	90.23	87.12
89.11	90.2	87.12
89.11	90.2	87.12
89.08	90.2	87.11
89.08	90.19	87.11
89.06	90.18	87.1
89.06	90.18	87.09
89.06	90.18	87.07
89.05	90.16	87.07
88.98	90.15	87.07
88.93	90.15	87.06
88.92	90.14	87.06
88.92	90.07	87.05
88.89	90.07	87.05
88.89	90.05	87.04
88.89	90.04	87.02
88.86	89.97	86.99
88.85	89.97	86.99
88.85	89.96	86.99
88.84	89.96	86.98
88.81	89.96	86.98
88.79	89.96	86.98
88.79	89.95	86.98
88.78	89.94	86.94
88.77	89.93	86.94
88.76	89.93	86.92
88.76	89.92	86.92
88.75	89.91	86.89
88.74	89.91	86.88
88.72	89.9	86.86
88.72	89.9	86.86
88.7	89.89	86.86
88.7	89.88	86.85
88.7	89.86	86.85
88.62	89.86	86.85
88.62	89.86	86.84
88.61	89.86	86.82
88.61	89.84	86.81
88.6	89.83	86.81
88.6	89.83	86.81
88.6	89.81	86.8
88.58	89.8	86.8
88.58	89.77	86.78
88.58	89.75	86.76
88.57	89.74	86.76
88.57	89.74	86.75
88.57	89.74	86.75
88.55	89.74	86.75
88.55	89.74	86.74
88.54	89.74	86.74
88.54	89.72	86.73
88.52	89.72	86.73
88.51	89.71	86.73
88.5	89.7	86.73
88.49	89.67	86.73
88.48	89.66	86.72
88.46	89.66	86.71
88.45	89.66	86.69
88.44	89.64	86.67
88.41	89.64	86.67
88.4	89.63	86.65
88.39	89.62	86.65
88.39	89.6	86.63
88.39	89.6	86.62
88.38	89.57	86.62
88.36	89.57	86.62
88.34	89.57	86.61
88.33	89.56	86.61
88.32	89.56	86.6
88.32	89.56	86.59
88.29	89.55	86.59
88.28	89.54	86.59
88.28	89.54	86.56
88.26	89.53	86.55
88.26	89.51	86.53
88.26	89.49	86.52
88.26	89.49	86.52
88.26	89.47	86.49
88.26	89.47	86.49
88.25	89.45	86.49
88.24	89.44	86.46
88.24	89.44	86.44
88.24	89.42	86.42
88.24	89.41	86.35
88.21	89.41	86.34
88.21	89.4	86.33
88.18	89.39	86.32
88.17	89.37	86.29
88.17	89.36	86.29
88.17	89.35	86.28
88.16	89.35	86.28
88.15	89.32	86.27
88.14	89.31	86.24
88.13	89.31	86.22
88.12	89.31	86.2
88.11	89.31	86.18
88.11	89.3	86.17
88.09	89.3	86.17
88.09	89.29	86.16
88.08	89.29	86.16
88.07	89.29	86.12
88.06	89.29	86.11
88.05	89.29	86.09
88.04	89.27	86.09
88.04	89.26	86.08
88.04	89.25	86.07
88.02	89.22	86.05
88.01	89.19	86.04
88	89.19	86.04
87.98	89.16	86.04
87.97	89.15	86.03
87.96	89.15	86.02
87.96	89.15	86.02
87.95	89.14	86.01
87.94	89.14	86.01
87.93	89.12	85.99
87.91	89.11	85.99
87.9	89.1	85.98
87.89	89.09	85.96
87.89	89.09	85.96
87.89	89.05	85.96
87.89	89.05	85.95
87.89	89.04	85.94
87.85	89.04	85.94
87.83	89.04	85.93
87.83	89.03	85.92
87.8	89.03	85.89
87.8	89.02	85.89
87.8	89.02	85.87
87.8	89.02	85.87
87.77	89	85.87
87.76	88.99	85.86
87.76	88.99	85.86
87.74	88.97	85.85
87.74	88.96	85.84
87.73	88.93	85.84
87.72	88.93	85.84
87.72	88.92	85.84
87.7	88.89	85.83
87.7	88.89	85.83
87.7	88.89	85.82
87.69	88.89	85.82
87.69	88.85	85.8
87.68	88.85	85.8
87.67	88.85	85.79
87.67	88.84	85.78
87.67	88.84	85.78
87.65	88.82	85.78
87.64	88.82	85.78
87.62	88.81	85.77
87.62	88.8	85.76
87.62	88.8	85.76
87.59	88.79	85.76
87.59	88.79	85.75
87.58	88.79	85.71
87.58	88.77	85.71
87.58	88.76	85.71
87.57	88.75	85.71
87.56	88.74	85.71
87.55	88.74	85.71
87.55	88.73	85.71
87.55	88.73	85.71
87.55	88.72	85.71
87.54	88.71	85.71
87.54	88.7	85.71
87.54	88.69	85.68
87.53	88.68	85.67
87.5	88.68	85.67
87.5	88.68	85.67
87.5	88.67	85.6
87.5	88.67	85.6
87.5	88.66	85.59
87.5	88.65	85.58
87.46	88.65	85.57
87.46	88.64	85.56
87.46	88.64	85.54
87.46	88.63	85.54
87.44	88.6	85.53
87.43	88.6	85.52
87.43	88.6	85.52
87.43	88.57	85.51
87.43	88.57	85.5
87.42	88.57	85.49
87.42	88.56	85.47
87.42	88.56	85.46
87.42	88.55	85.46
87.41	88.55	85.46
87.4	88.54	85.45
87.39	88.53	85.44
87.39	88.49	85.43
87.38	88.48	85.43
87.38	88.47	85.42
87.36	88.46	85.41
87.35	88.45	85.41
87.35	88.45	85.41
87.35	88.44	85.41
87.34	88.44	85.4
87.34	88.43	85.4
87.34	88.42	85.39
87.33	88.42	85.38
87.33	88.41	85.38
87.32	88.39	85.38
87.32	88.39	85.38
87.32	88.39	85.37
87.31	88.38	85.37
87.31	88.38	85.37
87.3	88.38	85.36
87.3	88.37	85.36
87.3	88.37	85.34
87.27	88.36	85.34
87.27	88.36	85.33
87.25	88.36	85.33
87.25	88.35	85.32
87.23	88.35	85.31
87.23	88.35	85.31
87.22	88.35	85.31
87.2	88.35	85.31
87.2	88.34	85.3
87.2	88.32	85.28
87.19	88.31	85.27
87.18	88.3	85.26
87.18	88.3	85.24
87.14	88.29	85.23
87.13	88.29	85.22
87.12	88.28	85.21
87.12	88.28	85.21
87.12	88.27	85.2
87.1	88.27	85.2
87.1	88.26	85.19
87.08	88.26	85.17
87.08	88.26	85.17
87.08	88.25	85.17
87.08	88.24	85.16
87.07	88.24	85.16
87.07	88.22	85.15
87.07	88.22	85.14
87.07	88.21	85.13
87.07	88.21	85.12
87.07	88.21	85.12
87.07	88.17	85.12
87.06	88.14	85.12
87.06	88.14	85.11
87.06	88.14	85.11
87.04	88.14	85.08
87.04	88.14	85.08
87.04	88.13	85.07
87.03	88.11	85.04
87.02	88.11	85.03
86.99	88.11	85.02
86.99	88.1	85.02
86.99	88.07	85.02
86.98	88.06	85.02
86.98	88.05	85.02
86.98	88.04	85
86.97	88.04	84.98
86.96	88.04	84.98
86.96	88.04	84.98
86.94	88.03	84.98
86.94	88.02	84.97
86.94	88.02	84.97
86.93	88.02	84.96
86.92	88.01	84.96
86.92	88.01	84.95
86.9	88.01	84.95
86.89	88	84.95
86.89	88	84.95
86.88	88	84.93
86.87	88	84.93
86.87	87.98	84.92
86.86	87.97	84.92
86.86	87.96	84.92
86.85	87.96	84.92
86.85	87.96	84.92
86.85	87.95	84.91
86.85	87.95	84.91
86.84	87.95	84.91
86.84	87.93	84.91
86.83	87.93	84.9
86.82	87.93	84.89
86.82	87.93	84.88
86.81	87.92	84.88
86.81	87.91	84.88
86.81	87.9	84.87
86.81	87.88	84.87
86.79	87.87	84.85
86.79	87.87	84.85
86.79	87.86	84.85
86.78	87.85	84.85
86.78	87.85	84.84
86.77	87.85	84.84
86.77	87.84	84.83
86.76	87.84	84.82
86.76	87.84	84.82
86.76	87.83	84.81
86.75	87.82	84.81
86.75	87.8	84.8
86.75	87.8	84.8
86.75	87.8	84.79
86.74	87.8	84.77
86.74	87.8	84.76
86.73	87.78	84.76
86.72	87.78	84.75
86.72	87.78	84.75
86.72	87.77	84.74
86.71	87.77	84.74
86.7	87.75	84.73
86.7	87.75	84.72
86.69	87.73	84.7
86.69	87.72	84.7
86.69	87.72	84.69
86.69	87.72	84.68
86.69	87.72	84.68
86.68	87.7	84.68
86.67	87.7	84.67
86.67	87.7	84.67
86.67	87.7	84.66
86.67	87.7	84.65
86.67	87.69	84.65
86.67	87.67	84.64
86.67	87.67	84.64
86.67	87.67	84.64
86.67	87.67	84.64
86.65	87.67	84.62
86.64	87.66	84.62
86.64	87.65	84.62
86.62	87.64	84.62
86.62	87.64	84.58
86.61	87.63	84.58
86.61	87.63	84.58
86.6	87.63	84.57
86.59	87.63	84.57
86.59	87.63	84.56
86.59	87.62	84.55
86.59	87.62	84.54
86.58	87.61	84.54
86.58	87.61	84.54
86.57	87.59	84.52
86.57	87.59	84.52
86.56	87.56	84.51
86.56	87.56	84.51
86.55	87.56	84.5
86.55	87.55	84.5
86.55	87.55	84.5
86.55	87.54	84.49
86.55	87.54	84.48
86.54	87.5	84.48
86.54	87.5	84.48
86.53	87.5	84.47
86.53	87.5	84.46
86.53	87.46	84.44
86.53	87.46	84.42
86.53	87.46	84.42
86.5	87.46	84.4
86.48	87.45	84.4
86.47	87.45	84.38
86.46	87.45	84.38
86.46	87.44	84.36
86.46	87.44	84.36
86.45	87.43	84.35
86.45	87.43	84.35
86.45	87.41	84.35
86.45	87.41	84.34
86.44	87.4	84.34
86.44	87.39	84.33
86.43	87.38	84.31
86.42	87.38	84.31
86.42	87.38	84.3
86.42	87.38	84.3
86.42	87.37	84.3
86.41	87.37	84.29
86.4	87.37	84.29
86.4	87.37	84.27
86.39	87.36	84.27
86.39	87.36	84.26
86.38	87.36	84.25
86.38	87.36	84.25
86.38	87.36	84.25
86.36	87.36	84.25
86.36	87.34	84.23
86.36	87.34	84.23
86.36	87.34	84.23
86.36	87.34	84.23
86.36	87.34	84.21
86.36	87.33	84.21
86.35	87.33	84.21
86.35	87.33	84.21
86.35	87.32	84.2
86.33	87.31	84.19
86.32	87.29	84.19
86.32	87.29	84.18
86.32	87.28	84.17
86.31	87.28	84.16
86.3	87.28	84.16
86.3	87.28	84.16
86.29	87.27	84.15
86.29	87.27	84.15
86.28	87.27	84.15
86.27	87.27	84.14
86.27	87.26	84.14
86.27	87.26	84.13
86.26	87.25	84.13
86.26	87.25	84.13
86.25	87.24	84.12
86.23	87.23	84.12
86.22	87.23	84.12
86.21	87.23	84.11
86.21	87.22	84.1
86.21	87.21	84.09
86.21	87.21	84.09
86.2	87.2	84.08
86.2	87.19	84.08
86.2	87.19	84.08
86.19	87.17	84.08
86.19	87.17	84.08
86.19	87.15	84.08
86.19	87.15	84.07
86.19	87.14	84.05
86.19	87.13	84.04
86.18	87.12	84.03
86.18	87.12	84.01
86.17	87.12	84.01
86.17	87.12	84
86.17	87.12	84
86.16	87.11	83.99
86.16	87.11	83.99
86.15	87.1	83.97
86.15	87.1	83.97
86.15	87.1	83.97
86.14	87.1	83.96
86.12	87.1	83.96
86.12	87.1	83.96
86.1	87.08	83.95
86.1	87.08	83.95
86.1	87.08	83.94
86.09	87.07	83.93
86.09	87.06	83.93
86.08	87.06	83.93
86.07	87.05	83.92
86.07	87.05	83.92
86.06	87.05	83.92
86.06	87.04	83.87
86.05	87.03	83.87
86.04	87.03	83.87
86.04	87.03	83.86
86.04	87.01	83.86
86.02	87.01	83.86
86.02	87.01	83.85
86.01	87.01	83.85
86.01	87	83.84
86.01	87	83.84
86.01	86.99	83.82
86	86.99	83.82
86	86.99	83.8
86	86.99	83.78
86	86.99	83.77
85.99	86.97	83.77
85.99	86.97	83.77
85.98	86.97	83.77
85.98	86.97	83.75
85.98	86.96	83.75
85.98	86.96	83.75
85.98	86.96	83.74
85.96	86.94	83.74
85.96	86.93	83.73
85.96	86.93	83.73
85.95	86.93	83.72
85.95	86.92	83.72
85.94	86.92	83.71
85.94	86.92	83.7
85.94	86.91	83.7
85.94	86.91	83.69
85.93	86.91	83.68
85.93	86.91	83.68
85.92	86.89	83.68
85.91	86.89	83.67
85.9	86.89	83.67
85.89	86.88	83.67
85.88	86.88	83.66
85.87	86.88	83.65
85.86	86.88	83.65
85.86	86.87	83.65
85.85	86.85	83.65
85.85	86.84	83.63
85.85	86.83	83.63
85.83	86.83	83.63
85.83	86.83	83.63
85.82	86.83	83.62
85.82	86.83	83.62
85.82	86.82	83.61
85.82	86.82	83.61
85.8	86.82	83.59
85.79	86.82	83.59
85.78	86.81	83.59
85.78	86.81	83.59
85.77	86.8	83.59
85.77	86.79	83.59
85.77	86.79	83.57
85.77	86.79	83.57
85.76	86.78	83.57
85.76	86.78	83.56
85.76	86.78	83.56
85.76	86.78	83.56
85.76	86.78	83.56
85.76	86.77	83.56
85.75	86.77	83.55
85.75	86.76	83.55
85.71	86.75	83.54
85.71	86.75	83.54
85.71	86.74	83.53
85.71	86.74	83.53
85.71	86.73	83.52
85.71	86.73	83.52
85.71	86.73	83.52
85.71	86.73	83.51
85.71	86.73	83.51
85.71	86.72	83.51
85.71	86.71	83.51
85.68	86.71	83.51
85.68	86.69	83.49
85.67	86.69	83.48
85.66	86.69	83.46
85.66	86.69	83.46
85.66	86.69	83.45
85.66	86.68	83.45
85.65	86.67	83.44
85.65	86.67	83.42
85.64	86.67	83.42
85.64	86.67	83.41
85.64	86.65	83.41
85.63	86.64	83.41
85.63	86.64	83.4
85.63	86.64	83.4
85.63	86.64	83.4
85.63	86.64	83.4
85.62	86.63	83.4
85.62	86.63	83.4
85.61	86.63	83.4
85.61	86.63	83.39
85.61	86.62	83.39
85.61	86.62	83.39
85.6	86.62	83.39
85.6	86.61	83.39
85.6	86.6	83.39
85.6	86.6	83.39
85.59	86.6	83.33
85.59	86.59	83.33
85.59	86.59	83.33
85.59	86.58	83.33
85.58	86.58	83.33
85.58	86.58	83.33
85.58	86.57	83.33
85.58	86.56	83.33
85.58	86.56	83.33
85.58	86.55	83.33
85.57	86.55	83.33
85.57	86.55	83.33
85.57	86.54	83.33
85.57	86.54	83.29
85.56	86.53	83.28
85.56	86.52	83.28
85.56	86.52	83.28
85.55	86.52	83.28
85.54	86.52	83.28
85.54	86.51	83.27
85.53	86.5	83.27
85.52	86.49	83.27
85.52	86.49	83.26
85.51	86.48	83.26
85.51	86.48	83.26
85.5	86.47	83.26
85.49	86.47	83.26
85.48	86.46	83.25
85.48	86.46	83.25
85.48	86.46	83.22
85.48	86.45	83.21
85.47	86.45	83.2
85.47	86.45	83.2
85.47	86.45	83.19
85.47	86.45	83.19
85.47	86.45	83.19
85.47	86.45	83.17
85.46	86.44	83.15
85.46	86.44	83.15
85.46	86.44	83.14
85.45	86.43	83.14
85.45	86.43	83.14
85.45	86.43	83.14
85.45	86.42	83.14
85.45	86.41	83.14
85.45	86.41	83.13
85.45	86.41	83.13
85.44	86.4	83.12
85.44	86.4	83.12
85.43	86.39	83.11
85.43	86.39	83.11
85.43	86.39	83.11
85.43	86.38	83.11
85.42	86.38	83.1
85.42	86.38	83.09
85.42	86.38	83.09
85.42	86.38	83.08
85.4	86.38	83.08
85.39	86.36	83.08
85.39	86.36	83.07
85.38	86.36	83.07
85.37	86.36	83.07
85.36	86.36	83.06
85.36	86.35	83.05
85.35	86.35	83.04
85.34	86.35	83.04
85.34	86.35	83.03
85.34	86.34	83.03
85.34	86.33	83.02
85.34	86.33	83.02
85.33	86.33	83.02
85.32	86.33	83.01
85.32	86.33	83.01
85.31	86.32	83.01
85.31	86.3	83
85.31	86.3	83
85.31	86.3	82.99
85.3	86.29	82.98
85.29	86.28	82.98
85.29	86.28	82.97
85.29	86.28	82.97
85.29	86.27	82.97
85.29	86.27	82.96
85.28	86.26	82.95
85.28	86.26	82.94
85.28	86.26	82.93
85.28	86.26	82.93
85.27	86.25	82.91
85.27	86.24	82.9
85.27	86.24	82.9
85.26	86.24	82.89
85.26	86.24	82.89
85.26	86.24	82.89
85.25	86.24	82.88
85.25	86.24	82.88
85.24	86.23	82.87
85.24	86.23	82.87
85.24	86.23	82.87
85.23	86.23	82.87
85.23	86.23	82.86
85.23	86.23	82.86
85.23	86.23	82.84
85.22	86.22	82.84
85.22	86.22	82.84
85.22	86.21	82.83
85.2	86.2	82.83
85.19	86.2	82.82
85.19	86.2	82.82
85.19	86.19	82.82
85.18	86.19	82.82
85.18	86.19	82.82
85.17	86.19	82.81
85.17	86.19	82.81
85.16	86.19	82.79
85.15	86.18	82.79
85.15	86.18	82.78
85.15	86.17	82.77
85.14	86.17	82.77
85.14	86.17	82.76
85.14	86.16	82.76
85.14	86.16	82.74
85.13	86.16	82.74
85.13	86.16	82.74
85.13	86.15	82.73
85.13	86.15	82.72
85.11	86.15	82.72
85.11	86.15	82.71
85.11	86.15	82.71
85.11	86.15	82.7
85.11	86.15	82.69
85.1	86.14	82.69
85.09	86.14	82.69
85.09	86.14	82.68
85.09	86.14	82.68
85.09	86.14	82.68
85.09	86.13	82.68
85.08	86.13	82.67
85.08	86.11	82.66
85.07	86.11	82.66
85.07	86.11	82.65
85.07	86.1	82.64
85.07	86.08	82.64
85.06	86.08	82.64
85.06	86.08	82.63
85.05	86.08	82.61
85.05	86.08	82.61
85.04	86.07	82.6
85.04	86.07	82.6
85.04	86.07	82.59
85.03	86.06	82.59
85.03	86.06	82.59
85.03	86.06	82.58
85.02	86.05	82.55
85.02	86.05	82.54
85.02	86.05	82.52
85.01	86.04	82.51
85	86.04	82.5
85	86.04	82.5
85	86.04	82.5
85	86.04	82.49
85	86.03	82.49
85	86.03	82.49
85	86.02	82.49
85	86.02	82.48
84.98	86.01	82.48
84.98	86.01	82.48
84.98	86.01	82.46
84.97	86.01	82.46
84.97	86.01	82.46
84.97	86.01	82.46
84.96	86.01	82.45
84.96	86.01	82.45
84.96	86	82.43
84.96	86	82.42
84.95	85.99	82.41
84.95	85.98	82.4
84.94	85.98	82.4
84.94	85.98	82.4
84.94	85.97	82.4
84.93	85.96	82.4
84.93	85.96	82.39
84.92	85.96	82.37
84.92	85.96	82.37
84.92	85.96	82.35
84.91	85.96	82.35
84.91	85.95	82.34
84.91	85.95	82.34
84.89	85.95	82.34
84.89	85.94	82.33
84.89	85.94	82.33
84.89	85.94	82.33
84.88	85.94	82.32
84.88	85.94	82.32
84.88	85.93	82.31
84.88	85.93	82.31
84.87	85.93	82.3
84.87	85.93	82.29
84.87	85.92	82.29
84.86	85.92	82.28
84.86	85.92	82.28
84.86	85.92	82.28
84.85	85.92	82.27
84.85	85.92	82.26
84.85	85.91	82.26
84.85	85.91	82.25
84.85	85.9	82.24
84.84	85.9	82.23
84.84	85.9	82.23
84.83	85.9	82.22
84.82	85.89	82.22
84.82	85.89	82.22
84.82	85.88	82.21
84.81	85.88	82.21
84.8	85.88	82.21
84.8	85.88	82.21
84.8	85.88	82.2
84.79	85.88	82.2
84.79	85.87	82.2
84.79	85.87	82.19
84.78	85.87	82.19
84.78	85.87	82.19
84.78	85.87	82.18
84.78	85.86	82.16
84.77	85.85	82.15
84.77	85.85	82.15
84.76	85.85	82.14
84.76	85.85	82.14
84.75	85.84	82.14
84.75	85.84	82.13
84.75	85.84	82.12
84.75	85.84	82.12
84.75	85.83	82.11
84.75	85.83	82.1
84.75	85.83	82.1
84.75	85.83	82.1
84.74	85.83	82.1
84.73	85.82	82.09
84.73	85.82	82.09
84.73	85.82	82.08
84.73	85.82	82.08
84.72	85.82	82.07
84.72	85.81	82.07
84.72	85.81	82.06
84.71	85.8	82.06
84.71	85.8	82.06
84.71	85.79	82.06
84.71	85.79	82.05
84.7	85.79	82.05
84.7	85.78	82.04
84.69	85.78	82.03
84.68	85.78	82.02
84.68	85.77	82.01
84.68	85.77	81.99
84.67	85.77	81.98
84.67	85.77	81.98
84.67	85.77	81.97
84.67	85.76	81.97
84.67	85.76	81.97
84.66	85.76	81.96
84.65	85.71	81.95
84.65	85.71	81.94
84.64	85.71	81.94
84.64	85.71	81.94
84.64	85.71	81.93
84.64	85.71	81.92
84.63	85.71	81.91
84.63	85.71	81.9
84.63	85.71	81.9
84.62	85.71	81.9
84.62	85.71	81.89
84.62	85.71	81.89
84.62	85.71	81.89
84.62	85.71	81.89
84.62	85.71	81.88
84.62	85.71	81.88
84.62	85.71	81.86
84.62	85.71	81.85
84.62	85.68	81.85
84.6	85.68	81.82
84.6	85.67	81.82
84.59	85.67	81.82
84.59	85.67	81.82
84.59	85.67	81.82
84.59	85.67	81.82
84.58	85.66	81.82
84.58	85.66	81.82
84.58	85.66	81.82
84.58	85.66	81.79
84.58	85.66	81.79
84.58	85.66	81.77
84.57	85.66	81.76
84.57	85.65	81.76
84.56	85.65	81.75
84.56	85.64	81.75
84.56	85.64	81.74
84.52	85.63	81.74
84.52	85.63	81.74
84.52	85.63	81.74
84.52	85.61	81.73
84.52	85.61	81.73
84.52	85.61	81.73
84.51	85.6	81.72
84.51	85.6	81.71
84.5	85.59	81.69
84.5	85.59	81.68
84.49	85.59	81.68
84.49	85.59	81.68
84.49	85.59	81.67
84.48	85.58	81.67
84.48	85.58	81.67
84.48	85.56	81.67
84.48	85.56	81.66
84.48	85.56	81.66
84.47	85.56	81.65
84.47	85.56	81.65
84.47	85.56	81.64
84.46	85.55	81.64
84.46	85.55	81.63
84.46	85.54	81.63
84.45	85.54	81.63
84.45	85.54	81.63
84.44	85.54	81.61
84.44	85.53	81.6
84.44	85.52	81.6
84.44	85.52	81.6
84.43	85.52	81.6
84.43	85.52	81.59
84.43	85.52	81.59
84.43	85.52	81.59
84.43	85.51	81.59
84.42	85.51	81.58
84.42	85.51	81.58
84.42	85.5	81.58
84.42	85.5	81.57
84.41	85.5	81.57
84.4	85.49	81.56
84.4	85.48	81.56
84.4	85.48	81.55
84.4	85.48	81.55
84.39	85.47	81.55
84.39	85.47	81.55
84.39	85.47	81.54
84.38	85.47	81.54
84.38	85.47	81.54
84.38	85.46	81.54
84.36	85.45	81.51
84.36	85.45	81.5
84.36	85.45	81.5
84.35	85.45	81.5
84.35	85.44	81.49
84.35	85.43	81.48
84.34	85.43	81.47
84.33	85.43	81.47
84.33	85.43	81.46
84.33	85.43	81.45
84.32	85.42	81.44
84.31	85.42	81.44
84.31	85.42	81.44
84.31	85.42	81.4
84.31	85.42	81.39
84.31	85.41	81.39
84.31	85.41	81.38
84.31	85.4	81.38
84.31	85.4	81.38
84.3	85.4	81.36
84.3	85.4	81.36
84.29	85.4	81.36
84.29	85.39	81.36
84.29	85.39	81.36
84.29	85.39	81.35
84.28	85.39	81.35
84.28	85.38	81.34
84.28	85.38	81.33
84.27	85.38	81.33
84.27	85.38	81.32
84.27	85.37	81.31
84.27	85.37	81.31
84.27	85.37	81.3
84.27	85.37	81.29
84.26	85.37	81.29
84.26	85.36	81.29
84.26	85.36	81.28
84.26	85.36	81.28
84.26	85.36	81.28
84.25	85.36	81.27
84.25	85.35	81.27
84.25	85.35	81.27
84.24	85.34	81.25
84.24	85.34	81.25
84.23	85.34	81.25
84.23	85.34	81.25
84.23	85.34	81.25
84.23	85.33	81.25
84.23	85.33	81.23
84.23	85.33	81.23
84.21	85.33	81.22
84.21	85.33	81.21
84.21	85.33	81.18
84.21	85.32	81.18
84.21	85.32	81.17
84.21	85.32	81.16
84.2	85.32	81.15
84.19	85.32	81.13
84.19	85.32	81.12
84.19	85.31	81.12
84.18	85.31	81.12
84.18	85.31	81.1
84.18	85.31	81.1
84.17	85.3	81.09
84.17	85.3	81.08
84.17	85.3	81.07
84.17	85.3	81.06
84.16	85.3	81.06
84.16	85.29	81.06
84.16	85.28	81.05
84.15	85.28	81.04
84.15	85.27	81.04
84.14	85.27	81.03
84.14	85.27	81.03
84.13	85.26	81.02
84.13	85.26	81.01
84.13	85.26	81.01
84.13	85.25	81.01
84.13	85.25	81.01
84.13	85.25	81
84.13	85.25	81
84.12	85.25	81
84.11	85.25	81
84.11	85.24	80.99
84.11	85.24	80.97
84.11	85.24	80.97
84.11	85.23	80.97
84.1	85.23	80.97
84.1	85.23	80.95
84.1	85.23	80.94
84.1	85.23	80.93
84.09	85.22	80.92
84.09	85.22	80.92
84.08	85.22	80.91
84.08	85.22	80.91
84.08	85.22	80.91
84.08	85.21	80.91
84.07	85.21	80.91
84.06	85.21	80.9
84.06	85.2	80.9
84.06	85.2	80.89
84.05	85.2	80.87
84.05	85.2	80.86
84.05	85.19	80.86
84.04	85.19	80.86
84.04	85.19	80.86
84.04	85.19	80.85
84.04	85.17	80.85
84.02	85.17	80.84
84.02	85.17	80.84
84.01	85.17	80.84
84	85.17	80.81
84	85.17	80.81
84	85.17	80.81
83.99	85.16	80.8
83.99	85.16	80.79
83.98	85.16	80.78
83.98	85.16	80.78
83.98	85.15	80.77
83.98	85.15	80.77
83.97	85.14	80.77
83.97	85.14	80.77
83.97	85.14	80.75
83.96	85.14	80.75
83.96	85.14	80.73
83.96	85.14	80.72
83.96	85.13	80.72
83.96	85.13	80.71
83.95	85.12	80.68
83.94	85.12	80.68
83.94	85.12	80.67
83.94	85.12	80.67
83.93	85.11	80.67
83.93	85.11	80.66
83.93	85.11	80.66
83.93	85.11	80.65
83.93	85.1	80.64
83.92	85.1	80.63
83.92	85.1	80.63
83.91	85.1	80.62
83.91	85.1	80.62
83.91	85.09	80.62
83.91	85.09	80.61
83.89	85.09	80.59
83.89	85.08	80.58
83.89	85.08	80.57
83.89	85.08	80.57
83.89	85.08	80.55
83.89	85.07	80.55
83.88	85.07	80.54
83.88	85.06	80.54
83.88	85.06	80.54
83.88	85.06	80.53
83.88	85.06	80.53
83.88	85.05	80.53
83.88	85.05	80.53
83.87	85.05	80.53
83.86	85.05	80.53
83.86	85.05	80.53
83.86	85.05	80.52
83.86	85.05	80.5
83.86	85.05	80.5
83.85	85.04	80.48
83.85	85.04	80.47
83.85	85.04	80.47
83.85	85.04	80.47
83.84	85.04	80.46
83.84	85.03	80.46
83.84	85.03	80.45
83.84	85.03	80.44
83.84	85.03	80.44
83.83	85.03	80.44
83.83	85.02	80.44
83.83	85.02	80.43
83.83	85.02	80.43
83.82	85.02	80.43
83.82	85.02	80.42
83.82	85	80.42
83.81	85	80.41
83.81	85	80.38
83.81	85	80.38
83.81	85	80.38
83.81	85	80.37
83.81	85	80.37
83.8	85	80.37
83.8	85	80.37
83.79	85	80.35
83.78	84.99	80.35
83.78	84.98	80.33
83.78	84.98	80.33
83.78	84.98	80.32
83.77	84.98	80.32
83.77	84.98	80.31
83.77	84.98	80.31
83.77	84.97	80.3
83.76	84.97	80.3
83.76	84.97	80.29
83.76	84.97	80.29
83.76	84.97	80.29
83.75	84.96	80.28
83.75	84.96	80.28
83.74	84.96	80.28
83.74	84.96	80.27
83.74	84.95	80.27
83.74	84.95	80.27
83.74	84.95	80.24
83.73	84.95	80.23
83.73	84.95	80.22
83.73	84.94	80.22
83.73	84.94	80.22
83.72	84.94	80.2
83.72	84.94	80.2
83.72	84.94	80.2
83.72	84.94	80.2
83.71	84.94	80.19
83.71	84.93	80.19
83.71	84.93	80.17
83.71	84.93	80.17
83.71	84.93	80.17
83.71	84.92	80.16
83.7	84.92	80.15
83.7	84.91	80.15
83.69	84.91	80.14
83.69	84.91	80.12
83.69	84.91	80.11
83.69	84.91	80.11
83.69	84.91	80.1
83.69	84.9	80.09
83.69	84.9	80.08
83.68	84.9	80.08
83.68	84.9	80.08
83.68	84.89	80.07
83.67	84.89	80.07
83.67	84.89	80.07
83.67	84.89	80.06
83.67	84.88	80.06
83.66	84.87	80.05
83.66	84.87	80
83.66	84.86	80
83.66	84.86	80
83.66	84.86	80
83.65	84.86	80
83.65	84.86	80
83.65	84.86	80
83.65	84.85	80
83.64	84.85	80
83.64	84.85	80
83.64	84.85	80
83.64	84.85	80
83.63	84.84	79.93
83.63	84.84	79.93
83.63	84.84	79.93
83.63	84.84	79.93
83.62	84.84	79.92
83.62	84.84	79.92
83.62	84.84	79.92
83.61	84.84	79.91
83.61	84.84	79.91
83.6	84.84	79.91
83.6	84.84	79.9
83.6	84.83	79.89
83.6	84.83	79.89
83.59	84.82	79.88
83.59	84.82	79.87
83.59	84.81	79.87
83.59	84.81	79.87
83.58	84.81	79.87
83.58	84.81	79.86
83.58	84.79	79.85
83.58	84.78	79.85
83.58	84.78	79.84
83.57	84.78	79.84
83.57	84.78	79.84
83.56	84.78	79.83
83.56	84.78	79.83
83.56	84.77	79.82
83.56	84.77	79.82
83.55	84.77	79.82
83.55	84.77	79.82
83.54	84.77	79.81
83.54	84.76	79.8
83.54	84.76	79.79
83.54	84.76	79.79
83.54	84.76	79.78
83.53	84.75	79.76
83.53	84.75	79.74
83.53	84.75	79.73
83.52	84.75	79.73
83.52	84.75	79.73
83.52	84.75	79.73
83.52	84.74	79.73
83.51	84.74	79.72
83.51	84.73	79.72
83.51	84.73	79.72
83.51	84.72	79.72
83.51	84.72	79.71
83.51	84.72	79.71
83.51	84.72	79.68
83.5	84.71	79.67
83.5	84.71	79.67
83.5	84.71	79.66
83.49	84.71	79.66
83.49	84.71	79.66
83.49	84.7	79.65
83.48	84.7	79.65
83.48	84.7	79.64
83.48	84.7	79.64
83.48	84.7	79.63
83.48	84.69	79.63
83.48	84.69	79.62
83.48	84.69	79.61
83.47	84.69	79.59
83.47	84.68	79.58
83.46	84.68	79.58
83.46	84.68	79.57
83.46	84.68	79.57
83.46	84.67	79.56
83.46	84.67	79.56
83.45	84.67	79.56
83.45	84.67	79.55
83.45	84.67	79.55
83.45	84.67	79.55
83.44	84.67	79.54
83.44	84.66	79.53
83.44	84.66	79.53
83.43	84.66	79.52
83.42	84.65	79.52
83.42	84.65	79.52
83.42	84.65	79.52
83.41	84.65	79.52
83.41	84.65	79.5
83.4	84.65	79.48
83.4	84.65	79.47
83.4	84.65	79.45
83.4	84.65	79.45
83.4	84.64	79.45
83.4	84.64	79.44
83.39	84.64	79.44
83.39	84.64	79.44
83.39	84.64	79.43
83.39	84.64	79.43
83.39	84.62	79.42
83.39	84.62	79.42
83.38	84.62	79.42
83.38	84.62	79.42
83.38	84.62	79.41
83.38	84.62	79.41
83.38	84.62	79.41
83.37	84.62	79.41
83.37	84.62	79.4
83.37	84.62	79.4
83.33	84.62	79.39
83.33	84.62	79.39
83.33	84.62	79.37
83.33	84.62	79.37
83.33	84.6	79.35
83.33	84.59	79.35
83.33	84.59	79.35
83.33	84.59	79.35
83.33	84.59	79.34
83.33	84.59	79.34
83.33	84.59	79.33
83.33	84.59	79.32
83.33	84.59	79.32
83.33	84.58	79.32
83.33	84.58	79.3
83.33	84.58	79.3
83.33	84.58	79.28
83.33	84.58	79.27
83.3	84.58	79.26
83.29	84.58	79.26
83.29	84.58	79.25
83.29	84.57	79.24
83.28	84.57	79.23
83.28	84.57	79.23
83.28	84.57	79.23
83.28	84.57	79.22
83.28	84.56	79.22
83.28	84.56	79.21
83.28	84.56	79.21
83.27	84.56	79.2
83.27	84.56	79.2
83.27	84.56	79.19
83.27	84.56	79.19
83.26	84.55	79.18
83.26	84.55	79.17
83.26	84.55	79.17
83.26	84.55	79.17
83.25	84.55	79.15
83.25	84.55	79.14
83.24	84.55	79.14
83.24	84.54	79.12
83.24	84.54	79.12
83.24	84.53	79.11
83.23	84.53	79.11
83.23	84.53	79.11
83.23	84.53	79.1
83.23	84.53	79.1
83.23	84.53	79.08
83.22	84.52	79.07
83.22	84.52	79.07
83.22	84.52	79.07
83.22	84.52	79.07
83.22	84.51	79.07
83.21	84.51	79.06
83.21	84.5	79.06
83.2	84.5	79.06
83.2	84.5	79.03
83.2	84.49	79.03
83.19	84.49	79.03
83.19	84.49	79.03
83.19	84.48	79.03
83.19	84.48	79.02
83.19	84.47	79.02
83.18	84.47	79.02
83.18	84.47	79.02
83.18	84.47	79.01
83.17	84.46	78.99
83.17	84.46	78.98
83.17	84.45	78.95
83.16	84.45	78.95
83.16	84.45	78.93
83.16	84.44	78.93
83.16	84.44	78.93
83.16	84.44	78.93
83.15	84.44	78.91
83.15	84.44	78.9
83.14	84.44	78.88
83.14	84.43	78.85
83.14	84.43	78.83
83.13	84.43	78.83
83.13	84.43	78.82
83.13	84.43	78.82
83.13	84.43	78.82
83.13	84.43	78.81
83.11	84.42	78.81
83.11	84.42	78.8
83.11	84.42	78.79
83.11	84.41	78.79
83.11	84.41	78.78
83.11	84.4	78.78
83.1	84.39	78.78
83.09	84.38	78.77
83.09	84.38	78.76
83.08	84.38	78.76
83.08	84.38	78.76
83.07	84.37	78.74
83.07	84.36	78.73
83.07	84.36	78.72
83.07	84.36	78.71
83.06	84.36	78.68
83.06	84.36	78.67
83.06	84.36	78.66
83.06	84.36	78.65
83.06	84.35	78.64
83.06	84.35	78.62
83.05	84.35	78.62
83.05	84.35	78.62
83.05	84.34	78.6
83.04	84.34	78.6
83.04	84.34	78.6
83.04	84.34	78.6
83.04	84.33	78.6
83.03	84.33	78.59
83.03	84.32	78.59
83.03	84.32	78.57
83.03	84.32	78.57
83.02	84.32	78.57
83.02	84.31	78.57
83.02	84.31	78.55
83.02	84.31	78.54
83.01	84.31	78.54
83.01	84.3	78.53
83.01	84.29	78.52
83.01	84.29	78.51
83.01	84.29	78.5
83.01	84.29	78.49
83	84.28	78.49
83	84.28	78.47
83	84.28	78.47
83	84.28	78.46
82.99	84.28	78.46
82.99	84.27	78.45
82.99	84.27	78.44
82.98	84.27	78.43
82.97	84.27	78.42
82.97	84.27	78.41
82.96	84.27	78.4
82.96	84.26	78.39
82.96	84.26	78.39
82.96	84.26	78.37
82.96	84.26	78.37
82.95	84.25	78.36
82.95	84.25	78.36
82.95	84.25	78.33
82.95	84.25	78.33
82.95	84.24	78.33
82.94	84.24	78.31
82.94	84.24	78.29
82.94	84.24	78.29
82.94	84.23	78.28
82.93	84.23	78.26
82.92	84.23	78.26
82.92	84.23	78.26
82.92	84.23	78.26
82.91	84.23	78.24
82.91	84.23	78.24
82.91	84.22	78.24
82.91	84.22	78.24
82.9	84.21	78.24
82.9	84.21	78.23
82.9	84.21	78.23
82.89	84.21	78.23
82.89	84.21	78.23
82.89	84.21	78.22
82.89	84.21	78.2
82.89	84.21	78.18
82.89	84.21	78.18
82.89	84.21	78.17
82.88	84.21	78.17
82.88	84.21	78.17
82.87	84.19	78.16
82.87	84.19	78.15
82.87	84.19	78.15
82.87	84.19	78.14
82.87	84.18	78.13
82.87	84.18	78.13
82.87	84.18	78.11
82.86	84.18	78.11
82.86	84.17	78.11
82.86	84.17	78.11
82.85	84.17	78.1
82.85	84.17	78.09
82.85	84.16	78.08
82.85	84.16	78.07
82.84	84.16	78.07
82.84	84.16	78.07
82.84	84.15	78.06
82.83	84.15	78.06
82.83	84.15	78.05
82.82	84.15	78.04
82.82	84.14	78.04
82.81	84.14	78.03
82.81	84.14	78.03
82.81	84.14	78.02
82.8	84.13	78
82.8	84.13	78
82.8	84.13	78
82.8	84.13	77.99
82.79	84.12	77.99
82.78	84.12	77.99
82.78	84.12	77.98
82.78	84.12	77.98
82.77	84.12	77.97
82.77	84.11	77.97
82.77	84.11	77.95
82.77	84.11	77.94
82.76	84.1	77.93
82.75	84.1	77.93
82.75	84.09	77.93
82.75	84.09	77.93
82.75	84.09	77.93
82.75	84.09	77.92
82.75	84.08	77.92
82.74	84.08	77.92
82.73	84.08	77.91
82.73	84.08	77.91
82.73	84.08	77.91
82.73	84.08	77.9
82.72	84.08	77.89
82.72	84.08	77.89
82.72	84.08	77.89
82.72	84.07	77.88
82.72	84.07	77.88
82.71	84.07	77.88
82.71	84.07	77.87
82.71	84.07	77.86
82.71	84.07	77.85
82.7	84.07	77.85
82.7	84.06	77.84
82.7	84.05	77.84
82.7	84.05	77.83
82.69	84.05	77.83
82.69	84.04	77.83
82.69	84.04	77.83
82.69	84.04	77.83
82.69	84.04	77.83
82.68	84.04	77.82
82.68	84.04	77.82
82.67	84.03	77.81
82.67	84.03	77.81
82.67	84.03	77.81
82.66	84.03	77.78
82.66	84.03	77.78
82.66	84.03	77.74
82.66	84.03	77.74
82.65	84.03	77.73
82.65	84.03	77.73
82.65	84.03	77.73
82.65	84.02	77.73
82.64	84.02	77.71
82.64	84.02	77.7
82.64	84.01	77.67
82.63	84.01	77.66
82.63	84	77.66
82.63	84	77.66
82.63	84	77.65
82.62	84	77.64
82.62	84	77.61
82.62	84	77.61
82.62	84	77.61
82.62	84	77.6
82.62	84	77.6
82.61	84	77.59
82.61	83.99	77.59
82.59	83.98	77.59
82.59	83.98	77.58
82.59	83.98	77.57
82.59	83.98	77.56
82.59	83.98	77.56
82.58	83.97	77.56
82.58	83.97	77.54
82.58	83.97	77.54
82.58	83.97	77.54
82.58	83.96	77.54
82.57	83.96	77.54
82.57	83.96	77.54
82.57	83.96	77.54
82.57	83.96	77.54
82.57	83.95	77.52
82.56	83.95	77.51
82.56	83.95	77.51
82.56	83.95	77.5
82.56	83.94	77.48
82.56	83.94	77.47
82.56	83.94	77.46
82.56	83.94	77.43
82.56	83.94	77.43
82.55	83.94	77.41
82.55	83.93	77.39
82.54	83.93	77.37
82.54	83.93	77.36
82.54	83.93	77.36
82.54	83.93	77.34
82.54	83.93	77.34
82.54	83.92	77.33
82.54	83.92	77.3
82.53	83.92	77.3
82.53	83.92	77.3
82.53	83.92	77.29
82.53	83.92	77.29
82.52	83.92	77.27
82.52	83.92	77.26
82.52	83.91	77.24
82.52	83.91	77.21
82.51	83.91	77.19
82.51	83.9	77.19
82.5	83.9	77.19
82.5	83.9	77.18
82.5	83.9	77.17
82.49	83.9	77.15
82.49	83.9	77.14
82.49	83.9	77.1
82.49	83.9	77.08
82.49	83.89	77.08
82.49	83.89	77.08
82.48	83.89	77.08
82.48	83.89	77.06
82.48	83.89	77.05
82.47	83.89	77.05
82.47	83.88	77.03
82.47	83.88	77.02
82.47	83.87	77.02
82.47	83.87	77
82.46	83.87	76.99
82.46	83.87	76.98
82.46	83.86	76.96
82.45	83.86	76.96
82.45	83.86	76.95
82.45	83.86	76.95
82.45	83.86	76.95
82.44	83.85	76.95
82.44	83.85	76.95
82.44	83.84	76.94
82.43	83.84	76.92
82.43	83.83	76.92
82.42	83.83	76.9
82.42	83.83	76.9
82.41	83.83	76.9
82.41	83.82	76.9
82.41	83.82	76.89
82.41	83.82	76.88
82.41	83.82	76.88
82.41	83.82	76.86
82.4	83.82	76.85
82.4	83.82	76.85
82.39	83.81	76.83
82.39	83.81	76.82
82.38	83.81	76.79
82.38	83.81	76.79
82.38	83.81	76.77
82.38	83.81	76.74
82.38	83.81	76.73
82.37	83.81	76.72
82.37	83.81	76.7
82.37	83.8	76.69
82.37	83.8	76.69
82.37	83.8	76.67
82.37	83.8	76.64
82.35	83.8	76.64
82.35	83.8	76.63
82.35	83.8	76.63
82.35	83.8	76.61
82.35	83.8	76.61
82.35	83.79	76.61
82.35	83.79	76.6
82.34	83.79	76.54
82.34	83.79	76.52
82.34	83.79	76.51
82.33	83.79	76.51
82.33	83.78	76.5
82.33	83.78	76.49
82.33	83.77	76.49
82.33	83.77	76.49
82.32	83.77	76.47
82.31	83.77	76.45
82.31	83.77	76.43
82.31	83.77	76.41
82.31	83.76	76.36
82.3	83.76	76.36
82.3	83.76	76.35
82.3	83.76	76.35
82.3	83.76	76.34
82.29	83.76	76.32
82.29	83.75	76.32
82.29	83.75	76.31
82.28	83.74	76.3
82.28	83.74	76.29
82.28	83.74	76.27
82.27	83.74	76.27
82.27	83.73	76.26
82.27	83.73	76.25
82.27	83.73	76.25
82.27	83.73	76.23
82.27	83.73	76.22
82.26	83.73	76.21
82.26	83.72	76.19
82.26	83.71	76.19
82.26	83.71	76.19
82.25	83.71	76.19
82.25	83.71	76.17
82.24	83.71	76.17
82.23	83.71	76.15
82.23	83.71	76.1
82.23	83.7	76.09
82.23	83.7	76.09
82.22	83.7	76.08
82.22	83.7	76.07
82.22	83.7	76.06
82.22	83.7	76.06
82.21	83.7	76.06
82.21	83.69	76.04
82.21	83.69	76.03
82.21	83.68	76.02
82.2	83.68	76.02
82.2	83.68	76.01
82.2	83.68	76
82.19	83.67	76
82.18	83.67	75.98
82.18	83.67	75.98
82.18	83.67	75.97
82.18	83.67	75.97
82.17	83.67	75.96
82.17	83.67	75.93
82.17	83.67	75.92
82.17	83.66	75.91
82.16	83.66	75.9
82.16	83.66	75.89
82.15	83.65	75.81
82.15	83.65	75.8
82.15	83.65	75.75
82.15	83.65	75.74
82.14	83.64	75.72
82.14	83.64	75.71
82.14	83.64	75.71
82.14	83.64	75.71
82.13	83.64	75.71
82.13	83.64	75.7
82.13	83.64	75.67
82.13	83.63	75.65
82.13	83.62	75.64
82.13	83.62	75.64
82.13	83.62	75.58
82.12	83.62	75.58
82.12	83.61	75.54
82.11	83.61	75.53
82.11	83.61	75.52
82.11	83.61	75.5
82.11	83.61	75.49
82.1	83.6	75.48
82.1	83.59	75.46
82.09	83.58	75.45
82.08	83.58	75.45
82.08	83.58	75.44
82.08	83.58	75.43
82.08	83.57	75.42
82.07	83.57	75.39
82.07	83.57	75.38
82.07	83.57	75.36
82.07	83.57	75.34
82.07	83.57	75.33
82.07	83.57	75.33
82.07	83.56	75.33
82.07	83.55	75.31
82.06	83.55	75.31
82.06	83.54	75.31
82.06	83.54	75.3
82.06	83.53	75.3
82.06	83.53	75.28
82.05	83.53	75.24
82.05	83.53	75.23
82.05	83.53	75.23
82.05	83.53	75.22
82.05	83.52	75.21
82.04	83.52	75.16
82.04	83.52	75.15
82.04	83.52	75.13
82.04	83.51	75.13
82.04	83.51	75.12
82.04	83.51	75.1
82.04	83.5	75.1
82.04	83.5	75.1
82.04	83.5	75.07
82.04	83.5	75
82.03	83.5	75
82.03	83.5	74.94
82.03	83.5	74.93
82.03	83.5	74.92
82.03	83.5	74.91
82.03	83.48	74.9
82.03	83.48	74.9
82.02	83.48	74.86
82.02	83.48	74.84
82.02	83.48	74.84
82.01	83.48	74.83
82.01	83.47	74.82
82	83.47	74.81
81.99	83.47	74.81
81.99	83.47	74.79
81.99	83.47	74.78
81.99	83.47	74.73
81.99	83.46	74.71
81.98	83.46	74.68
81.98	83.46	74.67
81.98	83.46	74.66
81.98	83.46	74.65
81.97	83.45	74.65
81.97	83.45	74.64
81.97	83.45	74.63
81.97	83.45	74.63
81.97	83.45	74.61
81.97	83.45	74.6
81.97	83.44	74.57
81.97	83.44	74.55
81.96	83.44	74.55
81.96	83.44	74.54
81.96	83.44	74.54
[truncated: 4,745 more rows]

## Sheet: fig8a
T/T	T/C	C/C
134	264	317
119	221	261
111	220	244
102	219	232
100	199	231
98	194	196
97	169	185
74	166	184
74	160	181
74	150	168
73	146	164
68	144	152
67	144	151
67	142	150
66	141	146
61	137	146
60	134	144
57	134	140
56	132	140
56	130	139
55	129	139
55	126	136
54	126	132
53	124	130
53	123	128
52	121	128
52	117	127
52	114	126
52	112	125
51	110	124
50	109	122
50	106	121
49	105	118
49	104	117
49	104	117
48	104	116
48	103	116
47	100	114
46	99	114
46	96	113
45	96	111
45	96	110
45	93	109
44	92	109
44	91	109
43	90	108
43	89	106
43	89	105
42	88	104
42	87	104
41	86	103
41	86	102
41	85	102
40	85	101
40	84	101
40	83	100
39	83	100
39	83	99
39	82	99
39	82	97
38	81	95
38	80	94
38	79	94
38	79	94
38	79	94
37	79	93
37	79	92
37	79	91
37	79	89
37	79	88
37	77	88
36	77	87
36	77	87
36	76	86
36	76	86
36	75	86
36	75	86
36	75	85
36	75	85
35	75	85
35	75	85
35	74	85
35	74	84
35	73	83
35	73	83
35	73	83
35	73	82
35	73	81
34	72	81
34	72	80
34	71	80
34	71	79
34	71	79
34	71	79
34	70	79
34	70	79
34	70	78
34	70	78
34	70	77
33	69	77
33	68	77
33	68	77
33	68	77
33	68	76
33	68	76
33	68	75
33	67	75
33	67	75
32	67	75
32	66	75
32	65	75
32	65	75
32	64	74
32	64	74
32	64	74
32	64	74
31	64	73
31	64	73
31	64	73
31	64	73
31	64	73
31	64	73
31	64	72
31	63	72
31	63	72
31	62	72
31	62	72
31	62	71
31	62	71
31	62	71
31	62	71
31	62	71
31	61	71
30	61	71
30	61	71
30	60	70
30	60	70
30	60	70
30	60	69
30	59	69
30	59	69
30	59	69
30	59	69
30	59	69
30	59	69
30	59	69
30	59	68
30	58	68
30	58	68
30	58	68
30	58	68
30	57	68
29	57	68
29	57	68
29	57	68
29	57	67
29	57	67
29	57	67
29	56	67
29	56	67
29	56	67
29	56	67
29	56	67
29	56	67
29	56	67
29	56	66
29	56	66
29	55	66
29	55	66
28	55	66
28	55	66
28	55	66
28	54	65
28	54	65
28	54	65
28	54	65
28	54	65
28	54	65
28	54	65
28	54	65
28	53	64
28	53	64
28	53	64
28	53	64
27	53	64
27	53	63
27	53	63
27	52	63
27	52	63
27	52	63
27	52	63
27	52	63
27	52	63
27	52	63
27	52	62
27	51	62
27	51	62
27	51	62
27	51	62
27	51	62
27	51	62
27	51	61
27	51	61
27	51	61
27	51	61
27	51	61
26	51	61
26	51	61
26	50	61
26	50	61
26	50	61
26	50	61
26	50	60
26	50	60
26	50	60
26	50	60
26	50	60
26	50	60
26	49	60
26	49	60
26	49	60
26	49	60
26	49	60
26	49	60
26	49	60
26	49	60
26	49	59
26	49	59
26	49	59
26	48	59
26	48	59
26	48	59
26	48	58
25	48	58
25	48	58
25	48	58
25	48	58
25	48	58
25	48	58
25	48	58
25	47	58
25	47	58
25	47	58
25	47	58
25	47	57
25	47	57
25	47	57
25	47	57
25	47	57
25	47	57
24	47	57
24	46	57
24	46	57
24	46	57
24	46	57
24	46	57
24	46	57
24	46	57
24	46	56
24	46	56
24	46	56
24	46	56
24	46	56
24	46	56
24	46	56
24	46	56
24	46	56
24	46	56
24	45	56
24	45	56
24	45	55
24	45	55
24	45	55
24	45	55
24	45	55
23	45	55
23	45	55
23	45	55
23	45	55
23	45	55
23	45	55
23	45	55
23	45	54
23	45	54
23	45	54
23	44	54
23	44	54
23	44	54
23	44	54
23	44	54
23	44	54
23	44	54
23	44	54
23	44	54
23	44	54
23	44	54
23	44	54
23	44	53
23	44	53
23	44	53
23	44	53
23	44	53
23	44	53
23	44	53
23	44	53
22	44	53
22	43	53
22	43	53
22	43	52
22	43	52
22	43	52
22	43	52
22	43	52
22	43	52
22	43	52
22	43	52
22	43	52
22	43	52
22	43	52
22	43	52
22	43	52
22	42	51
22	42	51
22	42	51
22	42	51
22	42	51
22	42	51
22	42	51
22	42	51
22	42	51
22	42	51
22	42	51
22	42	51
22	42	51
22	42	51
22	42	51
22	42	51
22	41	51
22	41	51
22	41	51
22	41	51
22	41	51
22	41	50
22	41	50
22	41	50
22	41	50
22	41	50
22	41	50
22	41	50
22	41	50
22	41	50
22	41	50
21	41	50
21	41	50
21	41	50
21	41	50
21	41	50
21	41	50
21	41	50
21	41	50
21	41	49
21	41	49
21	41	49
21	41	49
21	41	49
21	41	49
21	41	49
21	41	49
21	41	49
21	41	49
21	41	49
21	41	49
21	41	49
21	40	49
21	40	49
21	40	49
21	40	48
21	40	48
21	40	48
21	40	48
21	40	48
21	40	48
21	40	48
21	40	48
20	40	48
20	40	48
20	40	48
20	40	48
20	40	48
20	40	48
20	40	48
20	40	48
20	40	48
20	40	48
20	40	48
20	40	48
20	40	48
20	40	48
20	40	47
20	39	47
20	39	47
20	39	47
20	39	47
20	39	47
20	39	47
20	39	47
20	39	47
20	39	47
20	39	47
20	39	47
20	39	47
20	39	47
20	39	47
20	39	47
20	39	47
19	39	47
19	39	46
19	39	46
19	39	46
19	39	46
19	39	46
19	39	46
19	39	46
19	39	46
19	39	46
19	39	46
19	39	46
19	39	46
19	39	46
19	39	46
19	39	46
19	39	46
19	38	46
19	38	46
19	38	46
19	38	46
19	38	46
19	38	46
19	38	46
19	38	46
19	38	46
19	38	46
19	38	46
19	38	46
19	38	46
19	38	46
19	38	46
19	38	45
19	38	45
19	38	45
19	38	45
19	38	45
19	38	45
19	38	45
19	38	45
18	38	45
18	38	45
18	38	45
18	38	45
18	38	45
18	38	45
18	38	45
18	38	45
18	37	45
18	37	45
18	37	45
18	37	45
18	37	45
18	37	45
18	37	45
18	37	45
18	37	45
18	37	45
18	37	45
18	37	45
18	37	45
18	37	45
18	37	45
18	37	45
18	37	45
18	37	45
18	37	45
18	37	45
18	37	45
18	37	45
18	37	44
18	37	44
18	37	44
18	37	44
18	37	44
18	37	44
18	37	44
18	37	44
17	37	44
17	37	44
17	37	44
17	37	44
17	37	44
17	37	44
17	37	44
17	37	44
17	37	44
17	37	44
17	36	44
17	36	44
17	36	44
17	36	44
17	36	44
17	36	44
17	36	44
17	36	44
17	36	44
17	36	44
17	36	44
17	36	44
17	36	44
17	36	44
17	36	44
17	36	44
17	36	44
17	36	44
17	36	43
17	36	43
17	36	43
17	36	43
17	36	43
17	36	43
17	36	43
17	36	43
17	36	43
17	36	43
17	36	43
17	36	43
17	36	43
17	36	43
17	36	43
17	36	43
17	36	43
17	36	43
17	36	43
17	36	43
17	36	43
17	36	43
16	36	43
16	36	43
16	36	43
16	36	43
16	36	43
16	36	43
16	36	43
16	36	43
16	36	43
16	36	43
16	36	43
16	36	43
16	36	43
16	36	43
16	35	43
16	35	43
16	35	43
16	35	42
16	35	42
16	35	42
16	35	42
16	35	42
16	35	42
16	35	42
16	35	42
16	35	42
16	35	42
16	35	42
16	35	42
16	35	42
16	35	42
16	35	42
16	35	42
16	35	42
16	35	42
16	35	42
16	35	42
16	35	42
16	35	42
16	35	42
16	35	42
16	35	42
16	35	42
16	35	42
16	35	42
16	35	42
16	35	42
16	35	42
16	35	42
16	35	42
16	35	42
16	35	42
15	35	42
15	35	42
15	35	42
15	35	42
15	35	42
15	35	41
15	35	41
15	35	41
15	35	41
15	35	41
15	35	41
15	35	41
15	35	41
15	35	41
15	35	41
15	35	41
15	35	41
15	35	41
15	35	41
15	35	41
15	35	41
15	35	41
15	35	41
15	35	41
15	35	41
15	35	41
15	34	41
15	34	41
15	34	41
15	34	41
15	34	41
15	34	41
15	34	41
15	34	41
15	34	41
15	34	41
15	34	41
15	34	41
15	34	40
15	34	40
15	34	40
15	34	40
15	34	40
15	34	40
15	34	40
15	34	40
15	34	40
14	34	40
14	34	40
14	34	40
14	34	40
14	34	40
14	34	40
14	34	40
14	34	40
14	34	40
14	34	40
14	34	40
14	34	40
14	34	40
14	34	40
14	34	40
14	34	40
14	34	40
14	34	40
14	34	40
14	34	40
14	34	40
14	34	40
14	34	40
14	34	40
14	34	40
14	34	40
14	34	40
14	34	40
14	34	40
14	34	40
14	33	40
14	33	40
14	33	40
14	33	40
14	33	40
14	33	40
14	33	40
14	33	40
14	33	40
14	33	40
14	33	40
14	33	40
14	33	40
14	33	40
14	33	40
14	33	40
14	33	40
14	33	39
14	33	39
14	33	39
14	33	39
14	33	39
14	33	39
14	33	39
14	33	39
14	33	39
14	33	39
14	33	39
14	33	39
14	33	39
13	33	39
13	33	39
13	33	39
13	33	39
13	33	39
13	33	39
13	33	39
13	33	39
13	33	39
13	33	39
13	33	39
13	33	39
13	33	39
13	33	39
13	33	39
13	33	39
13	33	39
13	33	39
13	33	39
13	33	39
13	33	39
13	33	39
13	33	39
13	33	39
13	33	39
13	33	39
13	33	39
13	33	39
13	33	39
13	33	39
13	33	39
13	33	39
13	32	39
13	32	39
13	32	39
13	32	39
13	32	39
13	32	39
13	32	39
13	32	39
13	32	38
13	32	38
13	32	38
13	32	38
13	32	38
13	32	38
13	32	38
13	32	38
13	32	38
13	32	38
13	32	38
13	32	38
13	32	38
13	32	38
13	32	38
13	32	38
13	32	38
13	32	38
13	32	38
13	32	38
13	32	38
13	32	38
13	32	38
13	32	38
13	32	38
13	32	38
13	32	38
13	32	38
13	32	38
13	32	38
12	32	38
12	32	38
12	32	38
12	32	38
12	32	38
12	32	38
12	32	38
12	32	38
12	32	38
12	32	38
12	32	38
12	32	38
12	32	38
12	32	38
12	32	38
12	32	38
12	32	38
12	32	38
12	32	38
12	31	38
12	31	38
12	31	38
12	31	38
12	31	38
12	31	38
12	31	38
12	31	38
12	31	38
12	31	38
12	31	38
12	31	38
12	31	38
12	31	38
12	31	38
12	31	38
12	31	38
12	31	38
12	31	38
12	31	38
12	31	38
12	31	38
12	31	38
12	31	37
12	31	37
12	31	37
12	31	37
12	31	37
12	31	37
12	31	37
12	31	37
12	31	37
12	31	37
12	31	37
12	31	37
11	31	37
11	31	37
11	31	37
11	31	37
11	31	37
11	31	37
11	31	37
11	31	37
11	31	37
11	31	37
11	31	37
11	31	37
11	31	37
11	31	37
11	31	37
11	31	37
11	31	37
11	31	37
11	31	37
11	31	37
11	31	37
11	31	37
11	31	37
11	31	37
11	31	37
11	31	37
11	31	37
11	31	37
11	31	37
11	31	37
11	31	37
11	31	37
11	31	37
11	31	37
11	31	37
11	31	37
11	31	37
11	31	37
11	31	37
11	31	37
11	31	37
11	31	37
11	31	37
10	31	37
10	31	37
10	31	37
10	31	37
10	31	37
10	31	36
10	30	36
10	30	36
10	30	36
10	30	36
10	30	36
10	30	36
10	30	36
10	30	36
10	30	36
10	30	36
10	30	36
10	30	36
10	30	36
10	30	36
10	30	36
10	30	36
10	30	36
10	30	36
10	30	36
10	30	36
10	30	36
10	30	36
10	30	36
10	30	36
10	30	36
10	30	36
10	30	36
10	30	36
10	30	36
10	30	36
10	30	36
10	30	36
10	30	36
10	30	36
10	30	36
10	30	36
10	30	36
10	30	36
10	30	36
9	30	36
9	30	36
9	30	36
9	30	36
9	30	36
9	30	36
9	30	36
9	30	36
9	30	36
9	30	36
9	30	36
9	30	36
9	30	36
9	30	36
9	30	36
9	30	36
9	30	36
9	30	36
9	30	36
9	30	36
9	30	36
9	30	36
9	30	36
9	30	36
9	30	36
9	30	36
9	30	36
9	30	36
9	30	36
9	30	36
9	30	36
9	30	36
9	30	36
9	30	36
9	30	36
9	30	36
9	30	36
9	30	36
9	30	35
9	30	35
9	30	35
9	30	35
8	30	35
8	30	35
8	30	35
8	30	35
8	30	35
8	30	35
8	29	35
8	29	35
8	29	35
8	29	35
8	29	35
8	29	35
8	29	35
8	29	35
8	29	35
8	29	35
8	29	35
8	29	35
8	29	35
8	29	35
8	29	35
8	29	35
8	29	35
8	29	35
8	29	35
8	29	35
8	29	35
8	29	35
8	29	35
8	29	35
8	29	35
8	29	35
8	29	35
8	29	35
8	29	35
8	29	35
8	29	35
8	29	35
8	29	35
8	29	35
8	29	35
8	29	35
8	29	35
8	29	35
8	29	35
7	29	35
7	29	35
7	29	35
7	29	35
7	29	35
7	29	35
7	29	35
7	29	35
7	29	35
7	29	35
7	29	35
7	29	35
7	29	35
7	29	35
7	29	35
7	29	35
7	29	35
7	29	35
7	29	35
7	29	35
7	29	35
6	29	35
6	29	35
6	29	35
6	29	35
6	29	35
6	29	35
6	29	35
6	29	35
6	29	35
6	29	35
6	29	35
6	29	35
6	29	35
6	29	35
6	29	34
6	29	34
6	29	34
5	29	34
5	29	34
5	29	34
5	29	34
5	29	34
5	29	34
5	29	34
5	29	34
5	29	34
5	29	34
5	29	34
5	29	34
5	29	34
5	29	34
5	29	34
5	29	34
5	28	34
5	28	34
4	28	34
4	28	34
4	28	34
4	28	34
4	28	34
4	28	34
4	28	34
4	28	34
4	28	34
4	28	34
4	28	34
	28	34
	28	34
	28	34
	28	34
	28	34
	28	34
	28	34
	28	34
	28	34
	28	34
	28	34
	28	34
	28	34
	28	34
	28	34
	28	34
	28	34
	28	34
	28	34
	28	34
	28	34
	28	34
	28	34
	28	34
	28	34
	28	34
	28	34
	28	34
	28	34
	28	34
	28	34
	28	34
	28	34
	28	34
	28	34
	28	34
	28	34
	28	34
	28	34
	28	34
	28	33
	28	33
	28	33
	28	33
	28	33
	28	33
	28	33
	28	33
	28	33
	28	33
	28	33
	28	33
	28	33
	28	33
	28	33
	28	33
	28	33
	28	33
	28	33
	28	33
	28	33
	28	33
	28	33
	28	33
	28	33
	28	33
	28	33
	28	33
	28	33
	28	33
	28	33
	28	33
	28	33
	28	33
	28	33
	27	33
	27	33
	27	33
	27	33
	27	33
	27	33
	27	33
	27	33
	27	33
	27	33
	27	33
	27	33
	27	33
	27	33
	27	33
	27	33
	27	33
	27	33
	27	33
	27	33
	27	33
	27	33
	27	33
	27	33
	27	33
	27	33
	27	33
	27	33
	27	33
	27	33
	27	33
	27	33
	27	33
	27	33
	27	33
	27	33
	27	33
	27	33
	27	33
	27	33
	27	33
	27	33
	27	33
	27	33
	27	33
	27	33
	27	33
	27	33
	27	33
	27	33
	27	33
	27	33
	27	33
	27	33
	27	33
	27	33
	27	33
	27	33
	27	33
	27	33
	27	33
	27	33
	27	33
	27	33
	27	33
	27	33
	27	33
	27	33
	27	33
	27	33
	27	32
	27	32
	27	32
	27	32
	27	32
	27	32
	27	32
	27	32
	27	32
	27	32
	27	32
	27	32
	27	32
	27	32
	27	32
	27	32
	27	32
	27	32
	27	32
	27	32
	27	32
	27	32
	27	32
	27	32
	27	32
	27	32
	27	32
	27	32
	27	32
	27	32
	27	32
	27	32
	27	32
	27	32
	27	32
	27	32
	27	32
	27	32
	27	32
	27	32
	27	32
	27	32
	27	32
	27	32
	27	32
	27	32
	27	32
	27	32
	27	32
	27	32
	26	32
	26	32
	26	32
	26	32
	26	32
	26	32
	26	32
	26	32
	26	32
	26	32
	26	32
	26	32
	26	32
	26	32
	26	32
	26	32
	26	32
	26	32
	26	32
	26	32
	26	32
	26	32
	26	32
	26	32
	26	32
	26	32
	26	32
	26	32
	26	32
	26	32
	26	32
	26	32
	26	32
	26	32
	26	32
	26	32
	26	32
	26	32
	26	32
	26	32
	26	32
	26	32
	26	32
	26	32
	26	32
	26	32
	26	32
	26	32
	26	32
	26	32
	26	32
	26	32
	26	32
	26	32
	26	32
	26	32
	26	32
	26	32
	26	32
	26	32
	26	32
	26	32
	26	32
	26	32
	26	32
	26	32
	26	32
	26	31
	26	31
	26	31
	26	31
	26	31
	26	31
	26	31
	26	31
	26	31
	26	31
	26	31
	26	31
	26	31
	26	31
	26	31
	26	31
	26	31
	26	31
	26	31
	26	31
	26	31
	26	31
	26	31
	26	31
	26	31
	26	31
	26	31
	26	31
	26	31
	26	31
	26	31
	26	31
	26	31
	26	31
	26	31
	26	31
	26	31
	26	31
	26	31
	26	31
	26	31
	26	31
	26	31
	26	31
	26	31
	26	31
	26	31
	26	31
	26	31
	26	31
	26	31
	25	31
	25	31
	25	31
	25	31
	25	31
	25	31
	25	31
	25	31
	25	31
	25	31
	25	31
	25	31
	25	31
	25	31
	25	31
	25	31
	25	31
	25	31
	25	31
	25	31
	25	31
	25	31
	25	31
	25	31
	25	31
	25	31
	25	31
	25	31
	25	31
	25	31
	25	31
	25	31
	25	31
	25	31
	25	31
	25	31
	25	31
	25	31
	25	31
	25	31
	25	31
	25	31
	25	31
	25	31
	25	31
	25	31
	25	31
	25	31
	25	31
	25	31
	25	31
	25	31
	25	31
	25	31
	25	31
	25	31
	25	31
	25	31
	25	31
	25	31
	25	31
	25	31
	25	31
	25	31
	25	31
	25	31
	25	31
	25	31
	25	31
	25	31
	25	31
	25	31
	25	30
	25	30
	25	30
	25	30
	25	30
	25	30
	25	30
	25	30
	25	30
	25	30
	25	30
	25	30
	25	30
	25	30
	25	30
	25	30
	25	30
	25	30
	25	30
	25	30
	25	30
	25	30
	25	30
	25	30
	25	30
	25	30
	25	30
	25	30
	25	30
	25	30
	25	30
	25	30
	25	30
	25	30
	25	30
	25	30
	25	30
	25	30
	25	30
	25	30
	25	30
	25	30
	25	30
	25	30
	25	30
	25	30
	25	30
	25	30
	25	30
	25	30
	25	30
	25	30
	25	30
	25	30
	25	30
	25	30
	25	30
	25	30
	25	30
	25	30
	25	30
	25	30
	25	30
	25	30
	25	30
	25	30
	25	30
	25	30
	25	30
	25	30
	25	30
	25	30
	25	30
	25	30
	25	30
	24	30
	24	30
	24	30
	24	30
	24	30
	24	30
	24	30
	24	30
	24	30
	24	30
	24	30
	24	30
	24	30
	24	30
	24	30
	24	30
	24	30
	24	30
	24	30
	24	30
	24	30
	24	30
	24	30
	24	30
	24	30
	24	30
	24	30
	24	30
	24	30
	24	30
	24	30
	24	30
	24	30
	24	30
	24	30
	24	30
	24	30
	24	30
	24	30
	24	30
	24	30
	24	30
	24	30
	24	30
	24	30
	24	30
	24	30
	24	30
	24	30
	24	30
	24	30
	24	30
	24	30
	24	30
	24	30
	24	30
	24	30
	24	30
	24	29
	24	29
	24	29
	24	29
	24	29
	24	29
	24	29
	24	29
	24	29
	24	29
	24	29
	24	29
	24	29
	24	29
	24	29
	24	29
	24	29
	24	29
	24	29
	24	29
	24	29
	24	29
	24	29
	24	29
	24	29
	24	29
	24	29
	24	29
	24	29
	24	29
	24	29
	24	29
	24	29
	24	29
	24	29
	24	29
	24	29
	24	29
	24	29
	24	29
	24	29
	24	29
	24	29
	24	29
	24	29
	24	29
	24	29
	24	29
	24	29
	24	29
	24	29
	24	29
	24	29
	24	29
	24	29
	24	29
	24	29
	24	29
	24	29
	24	29
	24	29
	24	29
	24	29
	24	29
	24	29
	24	29
	24	29
	24	29
	24	29
	24	29
	24	29
	24	29
	24	29
	24	29
	24	29
	24	29
	24	29
	24	29
	24	29
	24	29
	24	29
	24	29
	24	29
	24	29
	24	29
	24	29
	24	29
	24	29
	24	29
	24	29
	24	29
	24	29
	24	29
	24	29
	24	29
	24	29
	24	29
	24	29
	24	29
	24	29
	24	29
	24	29
	24	29
	24	29
	24	29
	24	29
	24	29
	24	29
	24	29
	24	29
	24	29
	24	29
	24	29
	24	29
	24	29
	24	29
	24	29
	24	29
	24	29
	24	29
	24	29
	24	29
	24	29
	24	29
	24	29
	24	29
	23	29
	23	29
	23	29
	23	29
	23	29
	23	29
	23	29
	23	29
	23	28
	23	28
	23	28
	23	28
	23	28
	23	28
	23	28
	23	28
	23	28
	23	28
	23	28
	23	28
	23	28
	23	28
	23	28
	23	28
	23	28
	23	28
	23	28
	23	28
	23	28
	23	28
	23	28
	23	28
	23	28
	23	28
	23	28
	23	28
	23	28
	23	28
	23	28
	23	28
	23	28
	23	28
	23	28
	23	28
	23	28
	23	28
	23	28
	23	28
	23	28
	23	28
	23	28
	23	28
	23	28
	23	28
	23	28
	23	28
	23	28
	23	28
	23	28
	23	28
	23	28
	23	28
	23	28
	23	28
	23	28
	23	28
	23	28
	23	28
	23	28
	23	28
	23	28
	23	28
	23	28
	23	28
	23	28
	23	28
	23	28
	23	28
	23	28
	23	28
	23	28
	23	28
	23	28
	23	28
	23	28
	23	28
	23	28
	23	28
	23	28
	23	28
	23	28
	23	28
	23	28
	23	28
	23	28
	23	28
	23	28
	23	28
	23	28
	23	28
	23	28
	23	28
	23	28
	23	28
	23	28
	23	28
	23	28
	23	28
	23	28
	23	28
	23	28
	23	28
	23	28
	23	28
	23	28
	23	28
	23	28
	23	28
	23	28
	23	28
	23	28
	23	28
	23	28
	23	28
	23	28
	23	28
	23	28
	23	28
	23	28
	23	28
	23	28
	23	28
	23	28
	23	28
	23	28
	23	28
	23	28
	23	28
	23	28
	23	28
	23	28
	23	28
	23	28
	23	28
	23	28
	23	28
	23	28
	23	28
	23	28
	23	28
	23	28
	23	28
	23	28
	23	28
	23	28
	23	28
	23	28
	23	28
	23	28
	23	28
	23	28
	23	28
	23	28
	23	28
	23	28
	23	28
	23	28
	23	28
	23	28
	22	28
	22	28
	22	28
	22	28
	22	28
	22	27
	22	27
	22	27
	22	27
	22	27
	22	27
	22	27
	22	27
	22	27
	22	27
	22	27
	22	27
	22	27
	22	27
	22	27
	22	27
	22	27
	22	27
	22	27
	22	27
	22	27
	22	27
	22	27
	22	27
	22	27
	22	27
	22	27
	22	27
	22	27
	22	27
	22	27
	22	27
	22	27
	22	27
	22	27
	22	27
	22	27
	22	27
	22	27
	22	27
	22	27
	22	27
	22	27
	22	27
	22	27
	22	27
	22	27
	22	27
	22	27
	22	27
	22	27
	22	27
	22	27
	22	27
	22	27
	22	27
	22	27
	22	27
	22	27
	22	27
	22	27
	22	27
	22	27
	22	27
	22	27
	22	27
	22	27
	22	27
	22	27
	22	27
	22	27
	22	27
	22	27
	22	27
	22	27
	22	27
	22	27
	22	27
	22	27
	22	27
	22	27
	22	27
	22	27
	22	27
	22	27
	22	27
	22	27
	22	27
	22	27
	22	27
	22	27
	22	27
	22	27
	22	27
	22	27
	22	27
	22	27
	22	27
	22	27
	22	27
	22	27
	22	27
	22	27
	22	27
	22	27
	22	27
	22	27
	22	27
	22	27
	22	27
	22	27
	22	27
	22	27
[truncated: 5,488 more rows]

## Sheet: fig8b
G/G	G/A	A/A
317	264	164
261	221	124
244	219	94
232	196	86
231	185	80
220	184	79
199	169	76
194	160	67
181	152	65
168	150	64
166	150	61
151	146	58
144	146	57
141	146	57
140	144	56
139	144	55
137	142	53
136	140	53
134	139	52
134	134	47
132	132	47
130	128	46
130	126	46
129	125	46
128	124	45
127	121	45
126	118	43
126	117	43
123	117	41
122	114	41
121	114	40
119	114	39
117	113	39
116	111	39
116	109	38
112	109	38
111	106	38
110	105	38
110	104	38
109	102	38
109	101	37
108	100	37
106	97	37
105	96	37
104	96	37
104	96	37
104	94	37
104	94	36
103	92	36
103	87	36
102	86	36
102	86	36
101	85	36
100	85	36
100	84	35
100	83	35
99	83	35
99	83	35
99	82	35
98	82	33
97	79	33
95	79	33
94	78	33
93	77	33
93	77	32
92	77	32
91	76	32
91	75	32
90	75	32
89	75	32
89	75	32
89	74	32
88	74	32
88	74	32
88	72	32
87	72	31
87	71	31
86	71	31
86	71	31
86	71	31
85	70	31
85	70	31
85	70	31
85	69	30
85	69	30
84	68	30
83	68	30
83	68	30
83	68	30
82	68	29
81	67	29
81	67	29
81	67	29
80	66	29
80	65	29
79	65	29
79	64	29
79	64	29
79	64	28
79	64	28
79	64	28
79	63	28
79	63	28
79	63	28
79	63	28
78	63	28
77	63	27
77	62	27
77	62	27
77	62	27
77	62	27
76	62	27
76	62	27
75	61	27
75	61	27
75	61	27
75	61	27
75	61	27
75	60	27
75	60	26
75	60	26
75	60	26
74	60	26
74	59	26
74	59	26
74	59	26
74	59	26
74	59	26
73	59	26
73	59	26
73	58	26
73	58	26
73	58	25
73	58	25
73	58	25
73	57	25
73	57	25
73	57	25
73	57	25
73	57	25
72	57	25
72	57	25
72	57	25
72	56	25
72	56	25
71	56	25
71	56	25
71	56	25
71	56	24
71	55	24
71	55	24
71	55	24
71	55	24
70	55	24
70	54	24
70	54	24
70	54	24
70	54	24
69	53	24
69	53	24
69	53	24
69	53	24
69	53	24
69	53	24
69	53	23
68	53	23
68	53	23
68	53	23
68	53	23
68	52	23
68	52	23
68	52	23
68	52	23
68	52	23
68	52	23
68	52	22
67	51	22
67	51	22
67	51	22
67	51	22
67	51	22
67	51	22
67	51	22
67	51	22
67	51	22
67	51	22
67	51	22
66	51	22
66	50	22
66	50	22
66	50	22
66	50	21
66	50	21
66	50	21
66	50	21
65	50	21
65	50	21
65	50	21
65	50	21
65	49	21
65	49	21
65	49	21
64	49	21
64	49	21
64	49	21
64	49	21
64	49	21
64	48	21
64	48	21
64	48	21
64	48	21
64	48	20
63	48	20
63	48	20
63	48	20
63	48	20
63	48	20
62	48	20
62	48	20
62	48	20
62	47	20
62	47	20
62	47	20
62	47	20
62	47	20
61	47	20
61	47	20
61	47	20
61	47	20
61	47	20
61	46	20
61	46	20
61	46	19
61	46	19
60	46	19
60	46	19
60	46	19
60	46	19
60	46	19
60	46	19
60	46	19
60	46	19
60	46	19
60	46	19
60	46	19
60	46	19
60	45	19
60	45	19
59	45	19
59	45	19
59	45	19
59	45	19
59	45	19
59	45	19
59	45	19
58	45	19
58	45	18
58	45	18
58	45	18
58	45	18
58	45	18
58	45	18
58	44	18
58	44	18
58	44	18
57	44	18
57	44	18
57	44	18
57	44	18
57	44	18
57	44	18
57	44	18
57	44	18
57	44	18
57	44	18
57	44	18
57	44	18
56	44	18
56	44	18
56	44	18
56	43	18
56	43	18
56	43	17
56	43	17
56	43	17
56	43	17
56	43	17
56	43	17
56	43	17
56	43	17
56	43	17
56	43	17
56	43	17
55	42	17
55	42	17
55	42	17
55	42	17
55	42	17
55	42	17
55	42	17
55	42	17
55	42	17
55	42	17
55	42	17
55	42	17
55	42	17
54	41	17
54	41	17
54	41	17
54	41	17
54	41	17
54	41	17
54	41	17
54	41	16
54	41	16
54	41	16
54	41	16
54	41	16
54	41	16
54	41	16
54	41	16
54	41	16
54	41	16
54	41	16
54	41	16
54	40	16
53	40	16
53	40	16
53	40	16
53	40	16
53	40	16
53	40	16
53	40	16
52	40	16
52	40	16
52	40	16
52	40	16
52	40	16
52	40	16
52	40	16
52	40	16
52	40	16
52	40	16
52	40	16
52	40	16
52	40	16
52	40	16
52	40	15
52	39	15
52	39	15
51	39	15
51	39	15
51	39	15
51	39	15
51	39	15
51	39	15
51	39	15
51	39	15
51	39	15
51	39	15
51	39	15
51	39	15
51	39	15
51	39	15
51	39	15
51	39	15
51	39	15
51	39	15
51	39	15
51	39	15
51	39	15
51	39	15
51	39	15
50	39	15
50	39	15
50	39	15
50	39	15
50	39	15
50	39	15
50	39	15
50	38	15
50	38	14
50	38	14
50	38	14
50	38	14
50	38	14
50	38	14
50	38	14
50	38	14
50	38	14
50	38	14
50	38	14
49	38	14
49	38	14
49	38	14
49	38	14
49	38	14
49	38	14
49	38	14
49	38	14
49	38	14
49	38	14
49	38	14
49	38	14
49	38	13
49	38	13
49	38	13
49	38	13
49	38	13
49	38	13
49	38	13
49	38	13
49	38	13
49	38	13
48	38	13
48	37	13
48	37	13
48	37	13
48	37	13
48	37	13
48	37	13
48	37	13
48	37	13
48	37	13
48	37	13
48	37	13
48	37	13
48	37	13
48	37	13
48	37	13
48	37	13
48	37	13
48	37	13
48	37	13
48	37	13
48	37	13
47	37	13
47	37	13
47	37	13
47	37	12
47	37	12
47	37	12
47	37	12
47	36	12
47	36	12
47	36	12
47	36	12
47	36	12
47	36	12
47	36	12
47	36	12
47	36	12
47	36	12
47	36	12
46	36	12
46	36	12
46	36	12
46	36	12
46	36	12
46	36	12
46	36	12
46	36	12
46	36	12
46	36	12
46	36	12
46	36	12
46	36	12
46	36	12
46	36	12
46	36	12
46	36	12
46	36	12
46	36	12
46	36	12
46	36	12
46	36	12
46	36	12
46	36	12
46	36	12
46	36	11
46	36	11
46	36	11
46	36	11
46	36	11
46	35	11
45	35	11
45	35	11
45	35	11
45	35	11
45	35	11
45	35	11
45	35	11
45	35	11
45	35	11
45	35	11
45	35	11
45	35	11
45	35	11
45	35	11
45	35	11
45	35	11
45	35	11
45	35	11
45	35	11
45	35	11
45	35	11
45	35	11
45	35	11
45	35	10
45	35	10
45	35	10
45	35	10
45	35	10
45	35	10
45	35	10
45	35	10
45	35	10
45	35	10
45	35	10
45	35	10
45	35	10
45	35	10
45	35	10
45	35	10
45	35	10
44	35	10
44	34	10
44	34	10
44	34	10
44	34	10
44	34	10
44	34	10
44	34	10
44	34	10
44	34	9
44	34	9
44	34	9
44	34	9
44	34	9
44	34	9
44	34	9
44	34	9
44	34	9
44	34	9
44	34	9
44	34	9
44	34	9
44	34	9
44	34	9
44	34	9
44	34	9
44	34	9
44	34	9
44	34	9
44	34	9
44	34	9
44	34	9
44	34	9
44	34	9
44	34	9
44	34	9
44	34	9
44	34	8
44	34	8
44	34	8
44	34	8
43	34	8
43	34	8
43	33	8
43	33	8
43	33	8
43	33	8
43	33	8
43	33	8
43	33	8
43	33	7
43	33	7
43	33	7
43	33	7
43	33	7
43	33	7
43	33	7
43	33	7
43	33	7
43	33	7
43	33	7
43	33	7
43	33	7
43	33	7
43	33	7
43	33	7
43	33	7
43	33	7
43	33	7
43	33	7
43	33	6
43	33	6
43	33	6
43	33	6
43	33	6
43	33	6
43	33	6
43	33	6
43	33	6
43	33	6
43	33	6
43	33	6
43	33	5
42	33	5
42	32	5
42	32	4
42	32	4
42	32	4
42	32	4
42	32	4
42	32	4
42	32	4
42	32	3
42	32	3
42	32
42	32
42	32
42	32
42	32
42	32
42	32
42	32
42	32
42	32
42	32
42	32
42	32
42	32
42	32
42	32
42	32
42	32
42	32
42	32
42	32
42	32
42	32
42	32
42	32
42	32
42	32
42	32
42	32
42	32
42	32
42	32
42	32
42	32
41	32
41	32
41	32
41	31
41	31
41	31
41	31
41	31
41	31
41	31
41	31
41	31
41	31
41	31
41	31
41	31
41	31
41	31
41	31
41	31
41	31
41	31
41	31
41	31
41	31
41	31
41	31
41	31
41	31
41	31
41	31
41	31
41	31
41	31
41	31
41	31
41	31
41	31
41	31
41	31
41	31
41	31
41	31
41	31
41	31
41	31
41	31
41	31
41	31
41	31
41	31
40	31
40	31
40	31
40	31
40	31
40	31
40	31
40	30
40	30
40	30
40	30
40	30
40	30
40	30
40	30
40	30
40	30
40	30
40	30
40	30
40	30
40	30
40	30
40	30
40	30
40	30
40	30
40	30
40	30
40	30
40	30
40	30
40	30
40	30
40	30
40	30
40	30
40	30
40	30
40	30
40	30
40	30
40	30
40	30
40	30
40	30
40	30
40	30
40	30
40	30
40	30
40	30
40	30
40	30
40	30
40	30
40	30
40	30
40	30
40	30
40	30
39	30
39	30
39	30
39	30
39	30
39	30
39	30
39	30
39	30
39	30
39	30
39	30
39	30
39	30
39	30
39	30
39	30
39	30
39	30
39	30
39	30
39	30
39	30
39	30
39	29
39	29
39	29
39	29
39	29
39	29
39	29
39	29
39	29
39	29
39	29
39	29
39	29
39	29
39	29
39	29
39	29
39	29
39	29
39	29
39	29
39	29
39	29
39	29
39	29
39	29
39	29
39	29
39	29
39	29
39	29
38	29
38	29
38	29
38	29
38	29
38	29
38	29
38	29
38	29
38	29
38	29
38	29
38	29
38	29
38	29
38	29
38	29
38	29
38	29
38	29
38	29
38	29
38	29
38	29
38	29
38	29
38	29
38	29
38	29
38	29
38	29
38	29
38	29
38	29
38	28
38	28
38	28
38	28
38	28
38	28
38	28
38	28
38	28
38	28
38	28
38	28
38	28
38	28
38	28
38	28
38	28
38	28
38	28
38	28
38	28
38	28
38	28
38	28
38	28
38	28
38	28
38	28
38	28
38	28
38	28
38	28
38	28
37	28
37	28
37	28
37	28
37	28
37	28
37	28
37	28
37	28
37	28
37	28
37	28
37	28
37	28
37	28
37	28
37	28
37	28
37	28
37	28
37	28
37	28
37	28
37	28
37	28
37	28
37	28
37	28
37	28
37	28
37	28
37	28
37	28
37	28
37	28
37	28
37	28
37	28
37	28
37	28
37	28
37	28
37	28
37	28
37	28
37	28
37	28
37	28
37	27
37	27
37	27
37	27
37	27
37	27
37	27
37	27
37	27
37	27
37	27
37	27
37	27
37	27
37	27
37	27
37	27
37	27
37	27
37	27
37	27
37	27
37	27
36	27
36	27
36	27
36	27
36	27
36	27
36	27
36	27
36	27
36	27
36	27
36	27
36	27
36	27
36	27
36	27
36	27
36	27
36	27
36	27
36	27
36	27
36	27
36	27
36	27
36	27
36	27
36	27
36	27
36	27
36	27
36	27
36	27
36	27
36	27
36	27
36	27
36	27
36	27
36	27
36	27
36	27
36	27
36	27
36	27
36	27
36	27
36	27
36	27
36	27
36	27
36	27
36	27
36	27
36	27
36	27
36	27
36	27
36	27
36	27
36	26
36	26
36	26
36	26
36	26
36	26
36	26
36	26
36	26
36	26
36	26
36	26
36	26
36	26
36	26
36	26
36	26
36	26
36	26
36	26
36	26
36	26
36	26
36	26
36	26
36	26
36	26
36	26
36	26
36	26
36	26
36	26
35	26
35	26
35	26
35	26
35	26
35	26
35	26
35	26
35	26
35	26
35	26
35	26
35	26
35	26
35	26
35	26
35	26
35	26
35	26
35	26
35	26
35	26
35	26
35	26
35	26
35	26
35	26
35	26
35	26
35	26
35	26
35	26
35	26
35	26
35	26
35	26
35	26
35	26
35	26
35	26
35	26
35	26
35	26
35	26
35	26
35	26
35	26
35	26
35	26
35	26
35	26
35	26
35	26
35	26
35	26
35	26
35	26
35	26
35	26
35	26
35	26
35	26
35	26
35	26
35	26
35	26
35	26
35	26
35	26
35	26
35	26
35	26
35	26
35	26
35	26
35	26
35	25
35	25
35	25
35	25
35	25
35	25
35	25
35	25
35	25
35	25
35	25
35	25
35	25
35	25
35	25
35	25
35	25
35	25
35	25
35	25
35	25
35	25
35	25
35	25
35	25
35	25
35	25
35	25
35	25
35	25
35	25
35	25
35	25
35	25
34	25
34	25
34	25
34	25
34	25
34	25
34	25
34	25
34	25
34	25
34	25
34	25
34	25
34	25
34	25
34	25
34	25
34	25
34	25
34	25
34	25
34	25
34	25
34	25
34	25
34	25
34	25
34	25
34	25
34	25
34	25
34	25
34	25
34	25
34	25
34	25
34	25
34	25
34	25
34	25
34	25
34	25
34	25
34	25
34	25
34	25
34	25
34	25
34	25
34	25
34	25
34	25
34	25
34	25
34	25
34	25
34	25
34	25
34	25
34	25
34	25
34	24
34	24
34	24
34	24
34	24
34	24
34	24
34	24
34	24
34	24
34	24
34	24
34	24
34	24
34	24
34	24
34	24
34	24
34	24
34	24
34	24
34	24
34	24
34	24
34	24
34	24
34	24
34	24
34	24
34	24
34	24
33	24
33	24
33	24
33	24
33	24
33	24
33	24
33	24
33	24
33	24
33	24
33	24
33	24
33	24
33	24
33	24
33	24
33	24
33	24
33	24
33	24
33	24
33	24
33	24
33	24
33	24
33	24
33	24
33	24
33	24
33	24
33	24
33	24
33	24
33	24
33	24
33	24
33	24
33	24
33	24
33	24
33	24
33	24
33	24
33	24
33	24
33	24
33	24
33	24
33	24
33	24
33	24
33	24
33	24
33	24
33	24
33	24
33	24
33	24
33	24
33	24
33	24
33	24
33	24
33	24
33	24
33	24
33	24
33	24
33	24
33	24
33	24
33	24
33	24
33	24
33	24
33	24
33	24
33	24
33	24
33	24
33	24
33	24
33	24
33	24
33	24
33	24
33	24
33	24
33	24
33	24
33	24
33	24
33	24
33	23
33	23
33	23
33	23
33	23
33	23
33	23
33	23
33	23
33	23
33	23
33	23
33	23
33	23
33	23
33	23
33	23
33	23
33	23
33	23
33	23
33	23
33	23
33	23
33	23
33	23
33	23
33	23
33	23
33	23
33	23
33	23
33	23
33	23
33	23
33	23
32	23
32	23
32	23
32	23
32	23
32	23
32	23
32	23
32	23
32	23
32	23
32	23
32	23
32	23
32	23
32	23
32	23
32	23
32	23
32	23
32	23
32	23
32	23
32	23
32	23
32	23
32	23
32	23
32	23
32	23
32	23
32	23
32	23
32	23
32	23
32	23
32	23
32	23
32	23
32	23
32	23
32	23
32	23
32	23
32	23
32	23
32	23
32	23
32	23
32	23
32	23
32	23
32	23
32	23
32	23
32	23
32	23
32	23
32	23
32	23
32	23
32	23
32	23
32	23
32	23
32	23
32	23
32	23
32	23
32	23
32	23
32	23
32	23
32	23
32	23
32	23
32	23
32	23
32	23
32	23
32	23
32	23
32	23
32	23
32	23
32	23
32	23
32	23
32	23
32	23
32	23
32	23
32	23
32	23
32	23
32	23
32	23
32	23
32	23
32	23
32	23
32	23
32	23
32	22
32	22
32	22
32	22
32	22
32	22
32	22
32	22
32	22
32	22
32	22
32	22
32	22
32	22
32	22
32	22
32	22
32	22
32	22
32	22
32	22
31	22
31	22
31	22
31	22
31	22
31	22
31	22
31	22
31	22
31	22
31	22
31	22
31	22
31	22
31	22
31	22
31	22
31	22
31	22
31	22
31	22
31	22
31	22
31	22
31	22
31	22
31	22
31	22
31	22
31	22
31	22
31	22
31	22
31	22
31	22
31	22
31	22
31	22
31	22
31	22
31	22
31	22
31	22
31	22
31	22
31	22
31	22
31	22
31	22
31	22
31	22
31	22
31	22
31	22
31	22
31	22
31	22
31	22
31	22
31	22
31	22
31	22
31	22
31	22
31	22
31	22
31	22
31	22
31	22
31	22
31	22
31	22
31	22
31	22
31	22
31	22
31	22
31	22
31	22
31	22
31	22
31	22
31	22
31	22
31	22
31	22
31	22
31	22
31	22
31	22
31	22
31	22
31	22
31	22
31	22
31	22
31	22
31	22
31	22
31	22
31	22
31	22
31	22
31	22
31	22
31	22
31	22
31	22
31	22
31	22
31	22
31	22
31	22
31	22
31	22
31	22
31	22
31	22
31	22
31	22
31	22
31	22
31	22
31	22
31	22
31	22
31	22
31	22
31	22
31	22
31	22
31	22
31	22
31	22
31	22
31	22
31	21
31	21
31	21
31	21
31	21
31	21
31	21
31	21
31	21
31	21
31	21
31	21
31	21
31	21
31	21
31	21
31	21
31	21
31	21
31	21
31	21
31	21
31	21
31	21
31	21
30	21
30	21
30	21
30	21
30	21
30	21
30	21
30	21
30	21
30	21
30	21
30	21
30	21
30	21
30	21
30	21
30	21
30	21
30	21
30	21
30	21
30	21
30	21
30	21
30	21
30	21
30	21
30	21
30	21
30	21
30	21
30	21
30	21
30	21
30	21
30	21
30	21
30	21
30	21
30	21
30	21
30	21
30	21
30	21
30	21
30	21
30	21
30	21
30	21
30	21
30	21
30	21
30	21
30	21
30	21
30	21
30	21
30	21
30	21
30	21
30	21
30	21
30	21
30	21
30	21
30	21
30	21
30	21
30	21
30	21
30	21
30	21
30	21
30	21
30	21
30	21
30	21
30	21
30	21
30	21
30	21
30	21
30	21
30	21
30	21
30	21
30	21
30	21
30	21
30	21
30	21
30	21
30	21
30	21
30	21
30	21
30	21
30	21
30	21
30	21
30	21
30	21
30	21
30	21
30	21
30	21
30	21
30	21
30	21
30	21
30	21
30	21
30	21
30	21
30	21
30	21
30	21
30	21
30	21
30	21
30	20
30	20
30	20
30	20
30	20
30	20
30	20
30	20
30	20
30	20
30	20
30	20
30	20
30	20
30	20
30	20
30	20
30	20
30	20
30	20
30	20
30	20
30	20
30	20
30	20
30	20
30	20
30	20
30	20
30	20
30	20
30	20
30	20
30	20
30	20
29	20
29	20
29	20
29	20
29	20
29	20
29	20
29	20
29	20
29	20
29	20
29	20
29	20
29	20
29	20
29	20
29	20
29	20
29	20
29	20
29	20
29	20
29	20
29	20
29	20
29	20
29	20
29	20
29	20
29	20
29	20
29	20
29	20
29	20
29	20
29	20
29	20
29	20
29	20
29	20
29	20
29	20
29	20
29	20
29	20
29	20
29	20
29	20
29	20
29	20
29	20
29	20
29	20
29	20
29	20
29	20
29	20
29	20
29	20
29	20
29	20
29	20
29	20
29	20
29	20
29	20
29	20
29	20
29	20
29	20
29	20
29	20
29	20
29	20
29	20
29	20
29	20
29	20
29	20
29	20
29	20
29	20
29	20
29	20
29	20
29	20
29	20
29	20
29	20
29	20
29	20
29	20
29	20
29	20
29	20
29	20
29	20
29	20
29	20
29	20
29	20
29	20
29	20
29	20
29	20
29	20
29	20
29	20
29	20
29	20
29	20
29	20
29	20
29	20
29	20
29	20
29	20
29	20
29	20
29	20
29	20
29	20
29	20
29	20
29	20
29	20
29	20
29	20
29	20
29	20
29	20
29	20
29	20
29	19
29	19
29	19
29	19
29	19
29	19
29	19
29	19
29	19
29	19
29	19
29	19
29	19
29	19
29	19
29	19
29	19
29	19
29	19
29	19
29	19
29	19
29	19
29	19
29	19
29	19
29	19
29	19
29	19
29	19
29	19
29	19
29	19
29	19
29	19
29	19
29	19
28	19
28	19
28	19
28	19
28	19
28	19
28	19
[truncated: 6,979 more rows]

## Sheet: fig8c
C/C	C/T	T/T
264	317	114
261	220	74
244	199	64
232	169	45
231	151	43
221	150	41
219	139	36
196	134	34
194	127	32
185	126	32
184	121	31
181	116	31
168	99	31
166	99	29
164	89	27
160	88	27
152	86	26
150	86	25
146	86	25
146	85	24
146	84	24
144	83	23
144	83	23
144	82	23
142	79	23
141	79	22
140	77	22
140	77	22
139	77	20
137	76	19
136	75	19
134	75	19
134	75	18
132	74	18
132	73	17
130	73	17
130	72	17
129	71	16
128	71	15
128	70	15
126	69	14
126	67	14
125	67	13
124	67	12
124	67	12
123	66	11
122	66	11
121	65	11
119	65	8
118	64	7
117	63	6
117	62
117	62
116	61
114	60
114	60
113	60
112	59
111	58
111	58
110	58
110	57
109	57
109	57
109	57
109	57
108	56
106	56
106	56
105	56
105	56
104	55
104	55
104	55
104	55
104	54
103	54
103	54
102	54
102	54
102	53
101	53
101	52
100	52
100	52
100	51
100	51
99	51
98	51
97	51
97	51
96	51
96	51
96	51
95	50
94	50
94	50
94	50
94	50
93	49
93	49
92	49
92	48
91	48
91	48
90	48
89	48
89	48
88	48
88	48
87	48
87	48
87	48
86	47
86	47
86	47
85	47
85	47
85	47
85	46
85	46
85	46
84	46
83	46
83	46
83	46
83	46
82	46
82	46
81	46
81	45
81	45
80	45
80	45
80	45
79	45
79	45
79	44
79	44
79	44
79	44
79	44
79	44
79	44
79	43
79	43
78	43
78	43
77	43
77	43
77	43
77	43
77	43
76	43
76	43
76	43
75	43
75	43
75	42
75	42
75	42
75	42
75	42
75	42
75	41
75	41
74	41
74	41
74	41
74	41
74	41
74	41
74	41
73	41
73	41
73	41
73	41
73	41
73	40
73	40
73	40
73	40
73	40
72	40
72	40
72	40
72	40
72	40
72	40
71	40
71	40
71	40
71	40
71	39
71	39
71	39
71	39
71	39
71	39
70	39
70	39
70	39
70	39
70	39
70	39
70	39
69	39
69	38
69	38
69	38
69	38
69	38
69	38
69	38
68	38
68	38
68	38
68	38
68	38
68	38
68	38
68	38
68	38
68	38
68	38
68	37
68	37
68	37
68	37
68	37
67	37
67	37
67	37
67	37
67	37
67	37
67	37
67	37
67	37
67	37
67	37
66	37
66	37
66	37
66	37
66	37
66	36
66	36
65	36
65	36
65	36
65	36
65	36
65	36
65	36
65	36
64	36
64	36
64	36
64	36
64	36
64	36
64	36
64	36
64	36
64	36
64	36
64	36
64	35
64	35
63	35
63	35
63	35
63	35
63	35
63	35
63	35
63	35
63	35
63	35
62	35
62	35
62	35
62	35
62	35
62	35
62	35
62	35
62	34
62	34
62	34
62	34
61	34
61	34
61	34
61	34
61	34
61	34
61	34
61	34
61	34
61	34
61	34
61	34
61	34
61	34
60	34
60	34
60	34
60	34
60	34
60	34
60	34
60	33
60	33
60	33
60	33
60	33
60	33
60	33
60	33
60	33
59	33
59	33
59	33
59	33
59	33
59	33
59	33
59	33
59	33
59	33
59	33
59	33
59	33
58	33
58	33
58	33
58	33
58	33
58	33
58	33
58	32
58	32
58	32
58	32
58	32
58	32
57	32
57	32
57	32
57	32
57	32
57	32
57	32
57	32
57	32
57	32
57	32
57	32
57	32
57	32
57	32
57	32
57	32
56	32
56	32
56	32
56	32
56	32
56	32
56	32
56	32
56	32
56	32
56	31
56	31
56	31
56	31
56	31
56	31
56	31
56	31
55	31
55	31
55	31
55	31
55	31
55	31
55	31
55	31
55	31
55	31
55	31
55	31
55	31
55	31
55	31
54	31
54	31
54	31
54	31
54	31
54	31
54	31
54	31
54	31
54	31
54	31
54	31
54	31
54	31
54	30
54	30
54	30
54	30
54	30
53	30
53	30
53	30
53	30
53	30
53	30
53	30
53	30
53	30
53	30
53	30
53	30
53	30
53	30
53	30
53	30
53	30
53	30
52	30
52	30
52	30
52	30
52	30
52	30
52	30
52	30
52	30
52	30
52	30
52	30
52	29
52	29
52	29
52	29
52	29
52	29
52	29
52	29
52	29
52	29
51	29
51	29
51	29
51	29
51	29
51	29
51	29
51	29
51	29
51	29
51	29
51	29
51	29
51	29
51	29
51	29
51	29
51	29
51	29
51	29
51	29
51	28
51	28
51	28
51	28
51	28
50	28
50	28
50	28
50	28
50	28
50	28
50	28
50	28
50	28
50	28
50	28
50	28
50	28
50	28
50	28
50	28
50	28
50	28
50	28
50	28
50	28
50	28
50	28
50	28
50	28
49	28
49	28
49	28
49	28
49	28
49	28
49	28
49	28
49	27
49	27
49	27
49	27
49	27
49	27
49	27
49	27
49	27
49	27
49	27
49	27
49	27
49	27
49	27
49	27
49	27
49	27
49	27
48	27
48	27
48	27
48	27
48	27
48	27
48	27
48	27
48	27
48	27
48	27
48	27
48	27
48	27
48	27
48	27
48	27
48	27
48	27
48	27
48	27
48	27
48	27
48	27
47	26
47	26
47	26
47	26
47	26
47	26
47	26
47	26
47	26
47	26
47	26
47	26
47	26
47	26
47	26
47	26
47	26
47	26
47	26
47	26
47	26
47	26
47	26
47	26
46	26
46	26
46	26
46	26
46	26
46	26
46	26
46	26
46	26
46	26
46	26
46	26
46	26
46	26
46	26
46	26
46	26
46	26
46	26
46	26
46	26
46	26
46	25
46	25
46	25
46	25
46	25
46	25
46	25
46	25
46	25
46	25
46	25
46	25
46	25
46	25
46	25
46	25
46	25
45	25
45	25
45	25
45	25
45	25
45	25
45	25
45	25
45	25
45	25
45	25
45	25
45	25
45	25
45	25
45	25
45	25
45	25
45	25
45	25
45	25
45	25
45	25
45	25
45	25
45	25
45	25
45	25
45	25
45	25
45	25
45	25
45	24
45	24
45	24
45	24
45	24
45	24
45	24
45	24
45	24
45	24
45	24
45	24
45	24
45	24
45	24
45	24
45	24
45	24
44	24
44	24
44	24
44	24
44	24
44	24
44	24
44	24
44	24
44	24
44	24
44	24
44	24
44	24
44	24
44	24
44	24
44	24
44	24
44	24
44	24
44	24
44	24
44	24
44	24
44	24
44	24
44	24
44	24
44	24
44	24
44	24
44	24
44	24
44	23
44	23
44	23
44	23
44	23
44	23
44	23
44	23
44	23
44	23
44	23
44	23
44	23
44	23
44	23
44	23
44	23
44	23
43	23
43	23
43	23
43	23
43	23
43	23
43	23
43	23
43	23
43	23
43	23
43	23
43	23
43	23
43	23
43	23
43	23
43	23
43	23
43	23
43	23
43	23
43	23
43	23
43	23
43	23
43	23
43	23
43	23
43	23
43	23
43	23
43	23
43	23
43	23
43	23
43	23
43	23
43	23
43	23
43	23
43	23
42	23
42	23
42	23
42	22
42	22
42	22
42	22
42	22
42	22
42	22
42	22
42	22
42	22
42	22
42	22
42	22
42	22
42	22
42	22
42	22
42	22
42	22
42	22
42	22
42	22
42	22
42	22
42	22
42	22
42	22
42	22
42	22
42	22
42	22
42	22
42	22
42	22
42	22
42	22
42	22
42	22
42	22
42	22
42	22
42	22
42	22
42	22
42	22
42	22
42	22
42	22
42	22
41	22
41	22
41	22
41	22
41	22
41	22
41	22
41	22
41	22
41	22
41	22
41	22
41	22
41	22
41	21
41	21
41	21
41	21
41	21
41	21
41	21
41	21
41	21
41	21
41	21
41	21
41	21
41	21
41	21
41	21
41	21
41	21
41	21
41	21
41	21
41	21
41	21
41	21
41	21
41	21
41	21
41	21
41	21
41	21
41	21
41	21
41	21
41	21
41	21
41	21
41	21
41	21
41	21
41	21
41	21
41	21
41	21
40	21
40	21
40	21
40	20
40	20
40	20
40	20
40	20
40	20
40	20
40	20
40	20
40	20
40	20
40	20
40	20
40	20
40	20
40	20
40	20
40	20
40	20
40	20
40	20
40	20
40	20
40	20
40	20
40	20
40	20
40	20
40	20
40	20
40	20
40	20
40	20
40	20
40	20
40	20
40	20
40	20
40	20
40	20
40	20
40	20
40	20
40	20
40	20
40	20
40	20
40	20
40	20
40	20
40	20
40	20
40	20
40	20
40	20
40	20
40	20
40	20
40	20
40	20
40	20
40	20
40	20
40	20
40	20
40	19
40	19
39	19
39	19
39	19
39	19
39	19
39	19
39	19
39	19
39	19
39	19
39	19
39	19
39	19
39	19
39	19
39	19
39	19
39	19
39	19
39	19
39	19
39	19
39	19
39	19
39	19
39	19
39	19
39	19
39	19
39	19
39	19
39	19
39	19
39	19
39	19
39	19
39	19
39	19
39	19
39	19
39	19
39	19
39	19
39	19
39	19
39	19
39	19
39	19
39	19
39	19
39	19
39	19
39	19
39	19
39	19
39	19
39	18
39	18
39	18
39	18
39	18
39	18
39	18
39	18
39	18
39	18
39	18
39	18
39	18
39	18
39	18
39	18
39	18
39	18
39	18
39	18
38	18
38	18
38	18
38	18
38	18
38	18
38	18
38	18
38	18
38	18
38	18
38	18
38	18
38	18
38	18
38	18
38	18
38	18
38	18
38	18
38	18
38	18
38	18
38	18
38	18
38	18
38	18
38	18
38	18
38	18
38	18
38	18
38	18
38	18
38	18
38	18
38	18
38	18
38	18
38	18
38	18
38	17
38	17
38	17
38	17
38	17
38	17
38	17
38	17
38	17
38	17
38	17
38	17
38	17
38	17
38	17
38	17
38	17
38	17
38	17
38	17
38	17
38	17
38	17
38	17
38	17
38	17
38	17
38	17
38	17
38	17
38	17
38	17
38	17
38	17
38	17
38	17
38	17
38	17
38	17
38	17
38	17
38	17
38	17
38	17
38	17
38	17
38	17
38	17
38	17
37	17
37	17
37	17
37	17
37	17
37	17
37	17
37	17
37	17
37	17
37	17
37	17
37	17
37	17
37	17
37	17
37	17
37	17
37	17
37	17
37	17
37	17
37	17
37	17
37	17
37	16
37	16
37	16
37	16
37	16
37	16
37	16
37	16
37	16
37	16
37	16
37	16
37	16
37	16
37	16
37	16
37	16
37	16
37	16
37	16
37	16
37	16
37	16
37	16
37	16
37	16
37	16
37	16
37	16
37	16
37	16
37	16
37	16
37	16
37	16
37	16
37	16
37	16
37	16
37	16
37	16
37	16
37	16
37	16
37	16
37	16
37	16
37	16
37	16
37	16
37	16
37	16
37	16
37	16
37	16
37	16
37	16
37	16
37	16
37	16
36	16
36	16
36	16
36	16
36	16
36	16
36	16
36	16
36	16
36	16
36	16
36	16
36	16
36	16
36	16
36	16
36	15
36	15
36	15
36	15
36	15
36	15
36	15
36	15
36	15
36	15
36	15
36	15
36	15
36	15
36	15
36	15
36	15
36	15
36	15
36	15
36	15
36	15
36	15
36	15
36	15
36	15
36	15
36	15
36	15
36	15
36	15
36	15
36	15
36	15
36	15
36	15
36	15
36	15
36	15
36	15
36	15
36	15
36	15
36	15
36	15
36	15
36	15
36	15
36	15
36	15
36	15
36	15
36	15
36	15
36	15
36	15
36	15
36	15
36	15
36	14
36	14
36	14
36	14
36	14
36	14
36	14
36	14
36	14
36	14
36	14
36	14
36	14
36	14
36	14
36	14
36	14
36	14
36	14
36	14
36	14
36	14
36	14
36	14
36	14
36	14
36	14
36	14
36	14
36	14
36	14
36	14
36	14
36	14
36	14
36	14
36	14
36	14
36	14
36	14
36	14
36	14
35	14
35	14
35	14
35	14
35	14
35	14
35	14
35	14
35	14
35	14
35	14
35	14
35	14
35	14
35	13
35	13
35	13
35	13
35	13
35	13
35	13
35	13
35	13
35	13
35	13
35	13
35	13
35	13
35	13
35	13
35	13
35	13
35	13
35	13
35	13
35	13
35	13
35	13
35	13
35	13
35	13
35	13
35	13
35	13
35	13
35	13
35	13
35	13
35	13
35	13
35	13
35	13
35	13
35	13
35	13
35	13
35	13
35	13
35	13
35	13
35	13
35	13
35	13
35	13
35	13
35	13
35	13
35	13
35	13
35	13
35	13
35	12
35	12
35	12
35	12
35	12
35	12
35	12
35	12
35	12
35	12
35	12
35	12
35	12
35	12
35	12
35	12
35	12
35	12
35	12
35	12
35	12
35	12
35	12
35	12
35	12
35	12
35	12
35	12
35	12
35	12
35	12
35	12
35	12
35	12
35	12
35	12
35	12
35	12
35	12
35	12
35	12
35	12
35	12
35	12
35	12
35	11
35	11
35	11
35	11
35	11
35	11
35	11
35	11
35	11
35	11
35	11
35	11
35	11
35	11
35	11
35	11
35	11
35	11
35	11
35	11
35	11
34	11
34	11
34	11
34	11
34	11
34	11
34	11
34	11
34	11
34	11
34	11
34	11
34	11
34	11
34	11
34	11
34	11
34	11
34	11
34	11
34	11
34	10
34	10
34	10
34	10
34	10
34	10
34	10
34	10
34	10
34	10
34	10
34	10
34	10
34	10
34	10
34	10
34	10
34	10
34	10
34	10
34	10
34	10
34	10
34	10
34	10
34	10
34	10
34	10
34	10
34	10
34	10
34	10
34	10
34	10
34	10
34	10
34	10
34	10
34	10
34	10
34	10
34	10
34	9
34	9
34	9
34	9
34	9
34	9
34	9
34	9
34	9
34	9
34	9
34	9
34	9
34	9
34	9
34	9
34	9
34	9
34	9
34	9
34	9
34	9
34	9
34	9
34	9
34	9
34	9
34	9
34	9
34	9
34	9
34	9
34	8
34	8
34	8
34	8
34	8
34	8
34	8
34	8
34	8
34	8
34	8
34	8
34	8
33	8
33	8
33	8
33	8
33	8
33	8
33	8
33	8
33	8
33	8
33	8
33	8
33	7
33	7
33	7
33	7
33	7
33	7
33	7
33	7
33	7
33	7
33	7
33	7
33	7
33	7
33	7
33	7
33	7
33	7
33	7
33	7
33	7
33	6
33	6
33	6
33	6
33	6
33	6
33	6
33	6
33	6
33	6
33	6
33	6
33	6
33	6
33	6
33	5
33	5
33	5
33	5
33	5
33	5
33	4
33	4
33	4
33	4
33	4
33	4
33
33
33
33
33
33
33
33
33
33
33
33
33
33
33
33
33
33
33
33
33
33
33
33
33
33
33
33
33
33
33
33
33
33
33
33
33
33
33
33
33
33
33
33
33
33
33
33
33
33
33
33
33
33
33
33
33
33
33
33
33
33
33
33
33
33
33
33
33
33
33
33
33
33
33
33
33
33
33
33
33
33
33
33
33
33
33
32
32
32
32
32
32
32
32
32
32
32
32
32
32
32
32
32
32
32
32
32
32
32
32
32
32
32
32
32
32
32
32
32
32
32
32
32
32
32
32
32
32
32
32
32
32
32
32
32
32
32
32
32
32
32
32
32
32
32
32
32
32
32
32
32
32
32
32
32
32
32
32
32
32
32
32
32
32
32
32
32
32
32
32
32
32
32
32
32
32
32
32
32
32
32
32
32
32
32
32
32
32
32
32
32
32
32
32
32
32
32
32
32
32
32
32
32
32
32
32
32
32
32
32
32
32
32
32
32
32
32
32
32
32
32
32
32
32
32
32
32
32
32
32
32
32
32
31
31
31
31
31
31
31
31
31
31
31
31
31
31
31
31
31
31
31
31
31
31
31
31
31
31
31
31
31
31
31
31
31
31
31
31
31
31
31
31
31
31
31
31
31
31
31
31
31
31
31
31
31
31
31
31
31
31
31
31
31
31
31
31
31
31
31
31
31
31
31
31
31
31
31
31
31
31
31
31
31
31
31
31
31
31
31
31
31
31
31
31
31
31
31
31
31
31
31
31
31
31
31
31
31
31
31
31
31
31
31
31
31
31
31
31
31
31
31
31
31
31
31
31
31
31
31
31
31
31
31
31
31
31
31
31
31
31
31
31
31
31
31
31
31
31
31
[truncated: 10,393 more rows]
